# Supplementary material for: Single cell analyses reveal contrasting life strategies of the two main nitrifiers in the ocean
Source: Nat Commun. 2020 Feb 7;11:767. doi: 10.1038/s41467-020-14542-3 (PMC7005884; doi:10.1038/s41467-020-14542-3)
Supplement: Supplementary file 3 — Supplementary Data 1 [file 41467_2020_14542_MOESM3_ESM.xlsx]

## Sheet: Sheet1
Supplementary Data 1 CTD data, measured nutrient concentrations, process rates, Nitrospinae and AOA relative abundance based on 16S rRNA gene amplicon sequencing and specific CARD-FISH counts
Experimental Station	Station_Name	Cast	Station_Type	Date(dd-mmm-yy)	Time(hh:mm)	Latitude (deg)	Longitute (deg)	Depth(m)	Salinity(PSU)	Temperature(C)	Oxygen(µmol_kg-1)	PAR(W_m-2)	Fluorescence	Ammonium(µM)	Cyanate(nM)	Urea(µM)	NO2(µM)	NO3(µM)	Ammonia_Oxidation(nM_d-1)	SE_Ammonia_Oxidation(nM_d-1)	Nitrite_Oxidation(nM_d-1)	SE_Nitrite_Oxidation(nM_d-1)	Nitrospinae_16S(fraction)	AOA_16S(fraction)	Total_cells_CARD-FISH(ml-1)	AOA_CARD-FISH_in_situ(ml-1)	Stdev_AOA_CARD-FISH_in_situ(ml-1)	AOA_CARD-FISH_T24(ml-1)	Stdev_AOA_CARD-FISH_T24(ml-1)	Nitrospinae_CARD-FISH_in_situ(ml-1)	Stdev_Nitrospinae_CARD-FISH_in_situ(ml-1)	Nitrospinae_CARD-FISH_T24(ml-1)	Stdev_Nitrospinae_CARD-FISH_T24(ml-1)	Metagenome_AOA_percent	Metagenome_Nitrospinae_percent
Station name used throughout manuscript to refer to experimental stations	Station abbreviation	CTD Cast during Cruise PE17-02	Spatial_Survey Station obtained data: nutrient profiles; Experimental Station obtained data: nutrient profiles, CARD-FISH counts, Process rate measurements, 16S rRNA gene amplicon sequencing; Station 2 (Station I3) metatranscriptome	Date of CTD cast	Time of CTD cast	Latitude of CTD cast	Longitude of CTD cast	Depth of measured parameters	Salinity from CTD	Temperature from CTD	Oxygen concentration from SBE 43 oxygen sensor	Photosynthetically active radiation from LI-COR Biospherical PAR sensor	Fluorescence (Chlorophyll) from Chelsea Aqua 3 sensor	Ammonium concentration measured according to Holmes et al. 1999. bld = below detection limit (0.01 µM)	Cyanate concentration measured according to Widner et al. 2013. bld = below detection limit (1.5 nM)	Urea concentration measured according to Mulvenna & Savidge 1992; Revilla et al. 2005. bld = below detection limit (0.03 µM)	Nitrite concentration measured according to Grasshoff, K. et al. 1999. bld = below detection limit (0.05 µM)	Nitrate concentration measured according to Braman & Hendrix 1989. bld = below detection limit (0.05 µM)	Ammonia oxidation rate measured in 15N-ammonium incubations, calculated from linear regression across biological triplicates and all time points	Standard error of slope of ammonia oxidation rate measured in 15N-ammonium incubations, calculated from linear regression across biological triplicates and all time points	Nitrite oxidation rate measured in 15N-nitrite incubations, calculated from linear regression across biological triplicates and all time points	Standard error of slope of nitrite oxidation rate measured in 15N-nitrite incubations, calculated from linear regression across biological triplicates and all time points	Fraction of 16S rRNA gene amplicons classified as Nitrospinae	Fraction of 16S rRNA gene amplicons classified as AOA (Thaumarchaeota)	Total cell number per ml obtained from average DAPI counts after CARD-FISH experiments.	AOA (Thaumarchaeota) cell number per ml obtained from average of specific CARD-FISH counted fields of view. Note that in situ counts from same station, previous day was used for surface counts at experimental stations.	Standard deviation of AOA (Thaumarchaeota) cell number per ml obtained across counted fields of view.	AOA (Thaumarchaeota) cell number per ml after incubation for 24h, obtained from average of specific CARD-FISH counted fields of view.	Standard deviation of AOA (Thaumarchaeota) cell number per ml after incubation for 24h, obtained across counted fields of view.	In situ Nitrospinae cell number per ml obtained from average of specific CARD-FISH counted fields of view. Note that in situ counts from same station, previous day was used for surface counts at experimental stations.	Standard deviation of in situ Nitrospinae cell number per ml obtained across counted fields of view.	Nitrospinae cell number per ml after incubation for 24h, obtained from average of specific CARD-FISH counted fields of view.	Standard deviation of Nitrospinae cell number per ml after incubation for 24h, obtained across counted fields of view.	Percent of metagenome fragments mapping to AOA metagenome assembled genomes relative to total metagenome fragments	Percent of metagenome fragments mapping to Nitrospinae metagenome assembled genomes relative to total metagenome fragments
	C6-C	2	Experimental	2016-07-23	20:39:20	28.8676	-90.4802	1.729	27.7221	31.3737	205.886	1488.5	0.168	0.256723	bld	0.035752	bld	0.275785							2.40558e+06	1561.09	1655.78			0	0
	C6-C	2	Experimental	2016-07-23	20:39:20	28.8676	-90.4802	1.944	27.7281	31.3523	206.501	1611	0.1914
	C6-C	2	Experimental	2016-07-23	20:39:20	28.8676	-90.4802	2.686	27.7856	31.2484	204.812	1165.2	0.333
	C6-C	2	Experimental	2016-07-23	20:39:20	28.8676	-90.4802	2.895	27.8194	31.1946	204.542	1210.7	0.3751
	C6-C	2	Experimental	2016-07-23	20:39:20	28.8676	-90.4802	3.453	27.9405	30.9446	196.238	1041.4	0.3793
	C6-C	2	Experimental	2016-07-23	20:39:20	28.8676	-90.4802	3.605	27.9426	30.9314	196.569	909.84	0.379
	C6-C	2	Experimental	2016-07-23	20:39:20	28.8676	-90.4802	3.823	27.9541	30.929	196.932	781.39	0.3827
	C6-C	2	Experimental	2016-07-23	20:39:20	28.8676	-90.4802	4.611	27.984	30.9198	195.838	651.74	0.3906
	C6-C	2	Experimental	2016-07-23	20:39:20	28.8676	-90.4802	4.749	27.9913	30.9138	195.681	617.88	0.4224	0.434056	1.7	0.0394842	bld	0.592201							3.7418e+06	7024.89	1770.11			669.037	1770.11
	C6-C	2	Experimental	2016-07-23	20:39:20	28.8676	-90.4802	4.975	29.6035	30.7148	182.476	583.42	0.3472
	C6-C	2	Experimental	2016-07-23	20:39:20	28.8676	-90.4802	5.13	29.6137	30.7188	181.146	572.59	0.2306
	C6-C	2	Experimental	2016-07-23	20:39:20	28.8676	-90.4802	5.296	29.9688	30.6549	179.077	575.64	0.2379
	C6-C	2	Experimental	2016-07-23	20:39:20	28.8676	-90.4802	5.581	30.7593	30.6725	176.002	522.81	0.1974
	C6-C	2	Experimental	2016-07-23	20:39:20	28.8676	-90.4802	5.894	31.1055	30.6784	179.602	462.01	0.2255
	C6-C	2	Experimental	2016-07-23	20:39:20	28.8676	-90.4802	6.041	31.5741	30.6004	173.711	487.17	0.1763
	C6-C	2	Experimental	2016-07-23	20:39:20	28.8676	-90.4802	6.489	31.5984	30.5957	174.598	399.95	0.1925
	C6-C	2	Experimental	2016-07-23	20:39:20	28.8676	-90.4802	6.609	31.732	30.5745	174.67	421.75	0.1942
	C6-C	2	Experimental	2016-07-23	20:39:20	28.8676	-90.4802	7	31.7765	30.5837	174.726	366.54	0.1751
	C6-C	2	Experimental	2016-07-23	20:39:20	28.8676	-90.4802	7.182	31.8789	30.5757	175.094	378.08	0.1888
	C6-C	2	Experimental	2016-07-23	20:39:20	28.8676	-90.4802	7.401	31.9476	30.547	176.088	335.64	0.1723
	C6-C	2	Experimental	2016-07-23	20:39:20	28.8676	-90.4802	7.916	32.106	30.486	171.978	312.39	0.158
	C6-C	2	Experimental	2016-07-23	20:39:20	28.8676	-90.4802	8.141	32.1294	30.4562	171.877	307.49	0.1587
	C6-C	2	Experimental	2016-07-23	20:39:20	28.8676	-90.4802	8.288	32.163	30.4299	171.019	300.78	0.1744
	C6-C	2	Experimental	2016-07-23	20:39:20	28.8676	-90.4802	8.69	32.2351	30.4041	168.946	288.63	0.1796
	C6-C	2	Experimental	2016-07-23	20:39:20	28.8676	-90.4802	8.909	32.2912	30.3737	168.455	269.07	0.2012
	C6-C	2	Experimental	2016-07-23	20:39:20	28.8676	-90.4802	9.102	32.3745	30.3271	167.602	268.47	0.2181
	C6-C	2	Experimental	2016-07-23	20:39:20	28.8676	-90.4802	9.412	32.4573	30.2586	162.793	250.03	0.1374
	C6-C	2	Experimental	2016-07-23	20:39:20	28.8676	-90.4802	9.558	32.4858	30.2371	162.321	243.74	0.1443
	C6-C	2	Experimental	2016-07-23	20:39:20	28.8676	-90.4802	9.887	32.5281	30.21	161.01	238.61	0.1498
	C6-C	2	Experimental	2016-07-23	20:39:20	28.8676	-90.4802	10.089	32.5673	30.1985	160.495	221.01	0.148
	C6-C	2	Experimental	2016-07-23	20:39:20	28.8676	-90.4802	10.533	32.6287	30.1334	160.774	208.62	0.1768
	C6-C	2	Experimental	2016-07-23	20:39:20	28.8676	-90.4802	10.824	32.6791	30.0485	160.245	204.55	0.1779
	C6-C	2	Experimental	2016-07-23	20:39:20	28.8676	-90.4802	10.973	32.7242	30.0182	158.88	196.03	0.1804
	C6-C	2	Experimental	2016-07-23	20:39:20	28.8676	-90.4802	11.317	32.7422	29.9194	150.254	185.12	0.1969
	C6-C	2	Experimental	2016-07-23	20:39:20	28.8676	-90.4802	11.529	32.7688	29.8619	150.98	180.38	0.2079
	C6-C	2	Experimental	2016-07-23	20:39:20	28.8676	-90.4802	11.747	32.9122	29.7218	150.141	172.12	0.2228
	C6-C	2	Experimental	2016-07-23	20:39:20	28.8676	-90.4802	12.33	33.6325	29.115	123.198	167.06	0.2563	0.479526	7.7	0.0469486	0.782937	5.32304							2.37389e+06	52816.7	9227.26			3512.44	3357.24
	C6-C	2	Experimental	2016-07-23	20:39:20	28.8676	-90.4802	12.492	33.8827	28.9486	110.594	168.55	0.2671
	C6-C	2	Experimental	2016-07-23	20:39:20	28.8676	-90.4802	12.668	34.4791	28.6889	101.958	160.2	0.2702
	C6-C	2	Experimental	2016-07-23	20:39:20	28.8676	-90.4802	12.919	34.8447	28.3749	97.37	156.52	0.2853
	C6-C	2	Experimental	2016-07-23	20:39:20	28.8676	-90.4802	13.077	34.9539	28.2365	88.885	155.01	0.2816
	C6-C	2	Experimental	2016-07-23	20:39:20	28.8676	-90.4802	13.323	35.0702	28.0802	75.14	150.37	0.2957
	C6-C	2	Experimental	2016-07-23	20:39:20	28.8676	-90.4802	13.833	35.2114	27.8676	55.079	142.27	0.3306
	C6-C	2	Experimental	2016-07-23	20:39:20	28.8676	-90.4802	13.993	35.2446	27.8346	51.786	138.1	0.3279
	C6-C	2	Experimental	2016-07-23	20:39:20	28.8676	-90.4802	14.269	35.3033	27.7918	45.427	133.03	0.3229
	C6-C	2	Experimental	2016-07-23	20:39:20	28.8676	-90.4802	14.479	35.3457	27.7587	43.334	127.79	0.3469
	C6-C	2	Experimental	2016-07-23	20:39:20	28.8676	-90.4802	15.138	35.4127	27.6048	37.075	117.61	0.4235
	C6-C	2	Experimental	2016-07-23	20:39:20	28.8676	-90.4802	15.348	35.4169	27.5837	35.12	112.91	0.4259	0.458295	14.6	0.0581452	1.31796	9.39192							3.17291e+06	297387	35551.1			21595	8092.84
	C6-C	2	Experimental	2016-07-23	20:39:20	28.8676	-90.4802	15.792	35.4433	27.5442	31.776	95.438	0.4122
	C6-C	2	Experimental	2016-07-23	20:39:20	28.8676	-90.4802	15.999	35.4526	27.5218	32.282	92.067	0.4164
	C6-C	2	Experimental	2016-07-23	20:39:20	28.8676	-90.4802	16.158	35.4663	27.4804	32.242	89.783	0.4179
	C6-C	2	Experimental	2016-07-23	20:39:20	28.8676	-90.4802	16.363	35.4862	27.4073	25.234	84.353	0.5621
	C6-C	2	Experimental	2016-07-23	20:39:20	28.8676	-90.4802	16.548	35.5021	27.3544	23.367	82.015	0.4067
	C6-C	2	Experimental	2016-07-23	20:39:20	28.8676	-90.4802	16.755	35.5126	27.319	16.599	78.315	0.363
	C6-C	2	Experimental	2016-07-23	20:39:20	28.8676	-90.4802	16.89	35.5164	27.308	13.242	76.904	0.3632
	C6-C	2	Experimental	2016-07-23	20:39:20	28.8676	-90.4802	17.348	35.5206	27.2929	9.401	68.777	0.3397
	C6-C	2	Experimental	2016-07-23	20:39:20	28.8676	-90.4802	17.521	35.5227	27.2851	9.19	66.66	0.3379
	C6-C	2	Experimental	2016-07-23	20:39:20	28.8676	-90.4802	17.706	35.5273	27.27	8.807	63.698	0.324
	C6-C	2	Experimental	2016-07-23	20:39:20	28.8676	-90.4802	17.761	35.5269	27.2728	8.151	69.295	0.319
	C6-C	2	Experimental	2016-07-23	20:39:20	28.8676	-90.4802	17.816	35.5299	27.2653	7.909	68.23	0.3236	0.388666	15.4	0.0469486	1.51101	9.55247							3.3602e+06	331341	47910.2			28434.1	10155.6
	C6-C	2	Experimental	2016-07-23	20:39:20	28.8676	-90.4802	18.409	35.5307	27.2613	7.054	59.003	0.307
	C6-C	2	Experimental	2016-07-23	20:39:20	28.8676	-90.4802	18.619	35.5308	27.2613	7.038	56.407	0.312
	C6-C	2	Experimental	2016-07-23	20:39:20	28.8676	-90.4802	18.757	35.5313	27.2603	7.071	54.21	0.3115
Station 1	C6-C	4	Experimental	2016-07-24	12:05:14	28.8684	-90.4783	1.764	27.1066	30.9419	207.789	83.368	0.4383												2.40558e+06	1561.09	1655.78			0	0
Station 1	C6-C	4	Experimental	2016-07-24	12:05:14	28.8684	-90.4783	2.011	27.754	30.8696	206.561	70.48	0.3551
Station 1	C6-C	4	Experimental	2016-07-24	12:05:14	28.8684	-90.4783	2.163	27.5695	30.9195	202.537	71.978	0.3439
Station 1	C6-C	4	Experimental	2016-07-24	12:05:14	28.8684	-90.4783	2.376	27.5618	30.92	199.422	64.221	0.3406
Station 1	C6-C	4	Experimental	2016-07-24	12:05:14	28.8684	-90.4783	2.583	27.6708	30.9385	202.474	61.712	0.3522
Station 1	C6-C	4	Experimental	2016-07-24	12:05:14	28.8684	-90.4783	2.76	28.0591	30.932	202.115	57.876	0.338
Station 1	C6-C	4	Experimental	2016-07-24	12:05:14	28.8684	-90.4783	2.995	28.4768	30.9111	198.062	51.206	0.3021
Station 1	C6-C	4	Experimental	2016-07-24	12:05:14	28.8684	-90.4783	3.104	28.6365	30.8833	193.958	53.627	0.2927
Station 1	C6-C	4	Experimental	2016-07-24	12:05:14	28.8684	-90.4783	3.543	28.3674	30.9488	193.219	47.799	0.2586
Station 1	C6-C	4	Experimental	2016-07-24	12:05:14	28.8684	-90.4783	3.714	28.1102	31.025	192.555	41.647	0.2697
Station 1	C6-C	4	Experimental	2016-07-24	12:05:14	28.8684	-90.4783	3.925	28.3536	30.9591	194.517	39.463	0.2666
Station 1	C6-C	4	Experimental	2016-07-24	12:05:14	28.8684	-90.4783	4.343	30.1043	30.5452	182.226	35.937	0.3163
Station 1	C6-C	4	Experimental	2016-07-24	12:05:14	28.8684	-90.4783	4.481	30.5288	30.4028	168.867	34.145	0.2775
Station 1	C6-C	4	Experimental	2016-07-24	12:05:14	28.8684	-90.4783	4.668	30.2416	30.3863	162.294	32.411	0.2701
Station 1	C6-C	4	Experimental	2016-07-24	12:05:14	28.8684	-90.4783	4.821	30.2598	30.3824	159.167	31.386	0.2896
Station 1	C6-C	4	Experimental	2016-07-24	12:05:14	28.8684	-90.4783	5.099	30.5556	30.3728	157.034	28.757	0.2085
Station 1	C6-C	4	Experimental	2016-07-24	12:05:14	28.8684	-90.4783	5.216	30.9141	30.3495	157.691	28.625	0.2122
Station 1	C6-C	4	Experimental	2016-07-24	12:05:14	28.8684	-90.4783	5.704	31.2738	30.3716	157.249	25.759	0.262
Station 1	C6-C	4	Experimental	2016-07-24	12:05:14	28.8684	-90.4783	5.805	31.2873	30.3884	157.825	26.061	0.2526
Station 1	C6-C	4	Experimental	2016-07-24	12:05:14	28.8684	-90.4783	5.957	31.1802	30.4144	159.551	25.437	0.2197
Station 1	C6-C	4	Experimental	2016-07-24	12:05:14	28.8684	-90.4783	6.39	31.1783	30.473	158.632	23.129	0.224
Station 1	C6-C	4	Experimental	2016-07-24	12:05:14	28.8684	-90.4783	6.582	31.3987	30.5025	161.747	22.216	0.1995
Station 1	C6-C	4	Experimental	2016-07-24	12:05:14	28.8684	-90.4783	7.197	31.7504	30.5127	169.242	19.002	0.1415
Station 1	C6-C	4	Experimental	2016-07-24	12:05:14	28.8684	-90.4783	7.368	31.9164	30.3862	170.425	17.761	0.1366
Station 1	C6-C	4	Experimental	2016-07-24	12:05:14	28.8684	-90.4783	7.524	32.2319	30.1657	169.58	17.162	0.1462
Station 1	C6-C	4	Experimental	2016-07-24	12:05:14	28.8684	-90.4783	7.836	32.1644	30.2526	153.722	15.845	0.162
Station 1	C6-C	4	Experimental	2016-07-24	12:05:14	28.8684	-90.4783	8.059	32.1239	30.2652	155.258	14.486	0.1706
Station 1	C6-C	4	Experimental	2016-07-24	12:05:14	28.8684	-90.4783	8.382	32.408	29.9912	156.788	13.788	0.1973
Station 1	C6-C	4	Experimental	2016-07-24	12:05:14	28.8684	-90.4783	8.812	32.5792	29.8201	141.567	12.536	0.1931
Station 1	C6-C	4	Experimental	2016-07-24	12:05:14	28.8684	-90.4783	8.993	32.706	29.7068	139.174	12.277	0.2051
Station 1	C6-C	4	Experimental	2016-07-24	12:05:14	28.8684	-90.4783	9.184	32.6033	29.7839	133.701	12.237	0.2039
Station 1	C6-C	4	Experimental	2016-07-24	12:05:14	28.8684	-90.4783	9.591	32.5784	29.8158	135.255	10.979	0.2215
Station 1	C6-C	4	Experimental	2016-07-24	12:05:14	28.8684	-90.4783	9.794	32.963	29.5194	136.692	10.615	0.2368
Station 1	C6-C	4	Experimental	2016-07-24	12:05:14	28.8684	-90.4783	10.298	33.4108	29.2655	111.655	10.088	0.1855
Station 1	C6-C	4	Experimental	2016-07-24	12:05:14	28.8684	-90.4783	10.486	33.2207	29.3683	111.883	9.8903	0.1887
Station 1	C6-C	4	Experimental	2016-07-24	12:05:14	28.8684	-90.4783	10.714	33.7532	29.0762	113.663	9.2901	0.1958
Station 1	C6-C	4	Experimental	2016-07-24	12:05:14	28.8684	-90.4783	10.882	33.7918	29.0687	110.095	8.904	0.1893
Station 1	C6-C	4	Experimental	2016-07-24	12:05:14	28.8684	-90.4783	11.459	34.3326	28.6986	90.526	8.2186	0.1853
Station 1	C6-C	4	Experimental	2016-07-24	12:05:14	28.8684	-90.4783	11.614	34.4466	28.6111	85.663	7.9533	0.1831
Station 1	C6-C	4	Experimental	2016-07-24	12:05:14	28.8684	-90.4783	11.84	34.658	28.433	79.978	7.5691	0.1838
Station 1	C6-C	4	Experimental	2016-07-24	12:05:14	28.8684	-90.4783	12.43	34.4049	28.6491	70.51	6.866	0.1568
Station 1	C6-C	4	Experimental	2016-07-24	12:05:14	28.8684	-90.4783	12.556	34.3962	28.6584	74.93	6.8055	0.1565
Station 1	C6-C	4	Experimental	2016-07-24	12:05:14	28.8684	-90.4783	12.698	34.3735	28.6775	76.552	6.7012	0.1502
Station 1	C6-C	4	Experimental	2016-07-24	12:05:14	28.8684	-90.4783	13.038	34.5683	28.514	77.517	6.3331	0.1464
Station 1	C6-C	4	Experimental	2016-07-24	12:05:14	28.8684	-90.4783	13.17	34.5637	28.5318	75.272	6.1965	0.1557
Station 1	C6-C	4	Experimental	2016-07-24	12:05:14	28.8684	-90.4783	13.357	34.6678	28.4475	71.662	5.965	0.1762
Station 1	C6-C	4	Experimental	2016-07-24	12:05:14	28.8684	-90.4783	13.554	34.929	28.2244	68.537	5.7908	0.1884
Station 1	C6-C	4	Experimental	2016-07-24	12:05:14	28.8684	-90.4783	13.831	35.0133	28.1394	52.977	5.7165	0.2039	0.305304	16	0.0420635	0.847887	9.03592	407.559	35.3688	510.24	47.2288	0.00331601	0.163022	1.83408e+06	144303	21568.3	151135	14116.1	10320.4	3945.03	8440.37	8839.88
Station 1	C6-C	4	Experimental	2016-07-24	12:05:14	28.8684	-90.4783	14.629	35.1927	27.9279	48.066	4.5501	0.2397
Station 1	C6-C	4	Experimental	2016-07-24	12:05:14	28.8684	-90.4783	14.786	35.2101	27.8982	47.572	4.4657	0.2253
Station 1	C6-C	4	Experimental	2016-07-24	12:05:14	28.8684	-90.4783	15.345	35.2497	27.7929	49.797	4.1597	0.3256
Station 1	C6-C	4	Experimental	2016-07-24	12:05:14	28.8684	-90.4783	15.536	35.3077	27.6965	44.285	4.0287	0.3142
Station 1	C6-C	4	Experimental	2016-07-24	12:05:14	28.8684	-90.4783	15.756	35.3598	27.6085	36.341	3.8778	0.3272
Station 1	C6-C	4	Experimental	2016-07-24	12:05:14	28.8684	-90.4783	16.102	35.3827	27.5654	20.341	3.4508	0.3489	0.319607	15.4	0.0277778	0.966197	7.01329	582.881	31.4432	469.126	118.52	0.00417039	0.180518	1.99419e+06	133766	11704	182920	23043.8	9980.21	6673.21	11393.7	3862.34
Station 1	C6-C	4	Experimental	2016-07-24	12:05:14	28.8684	-90.4783	16.314	35.4227	27.5035	21.562	3.3549	0.303
Station 1	C6-C	4	Experimental	2016-07-24	12:05:14	28.8684	-90.4783	16.579	35.4362	27.4801	18.822	3.1258	0.3037
Station 1	C6-C	4	Experimental	2016-07-24	12:05:14	28.8684	-90.4783	16.83	35.4473	27.454	15.72	2.9712	0.3077
Station 1	C6-C	4	Experimental	2016-07-24	12:05:14	28.8684	-90.4783	17.312	35.4405	27.4709	15.182	2.8139	0.3098
Station 1	C6-C	4	Experimental	2016-07-24	12:05:14	28.8684	-90.4783	17.436	35.448	27.4557	15.417	2.717	0.2959
Station 1	C6-C	4	Experimental	2016-07-24	12:05:14	28.8684	-90.4783	17.727	35.4592	27.4235	15.045	2.487	0.2807
Station 1	C6-C	4	Experimental	2016-07-24	12:05:14	28.8684	-90.4783	17.946	35.4779	27.3733	13.556	2.3273	0.2699
Station 1	C6-C	4	Experimental	2016-07-24	12:05:14	28.8684	-90.4783	18.236	35.481	27.381	9.85	2.2757	0.2398	0.489162	14.4	0.0563492	0.830986	7.62049	479.801	93.2566	696.244	117.907	0.00444286	0.251251	1.96385e+06	160903	18374.2	175494	38924.1	6691.28	2697.09	6422.4	1925.16	6.30254	0.508326
Station 1	C6-C	4	Experimental	2016-07-24	12:05:14	28.8684	-90.4783	18.287	35.4811	27.3841	10.43	2.2529	0.2413
	Station4	7	Spatial_Survey	2016-07-25	15:02:47	28.8958	-90.7046	1.623	21.8968	30.9179	199.988	1029	0.6583
	Station4	7	Spatial_Survey	2016-07-25	15:02:47	28.8958	-90.7046	1.727	21.8968	30.9053	200.156	1140.2	0.6661	0.982763	3.1	0.0537037	bld	0.353918
	Station4	7	Spatial_Survey	2016-07-25	15:02:47	28.8958	-90.7046	1.996	21.8957	30.8305	200.552	940.72	0.6786
	Station4	7	Spatial_Survey	2016-07-25	15:02:47	28.8958	-90.7046	2.189	21.9083	30.8169	200.429	917.42	0.6994
	Station4	7	Spatial_Survey	2016-07-25	15:02:47	28.8958	-90.7046	2.445	21.9242	30.8248	200.518	814.61	0.7247
	Station4	7	Spatial_Survey	2016-07-25	15:02:47	28.8958	-90.7046	2.543	21.9348	30.8334	200.395	739.27	0.7381
	Station4	7	Spatial_Survey	2016-07-25	15:02:47	28.8958	-90.7046	2.861	22.076	30.9996	198.461	614.25	0.7571
	Station4	7	Spatial_Survey	2016-07-25	15:02:47	28.8958	-90.7046	3.026	22.0884	31.0276	197.971	601.53	0.7389
	Station4	7	Spatial_Survey	2016-07-25	15:02:47	28.8958	-90.7046	3.225	22.1145	31.0573	197.412	545.57	0.7341
	Station4	7	Spatial_Survey	2016-07-25	15:02:47	28.8958	-90.7046	3.423	22.1283	31.0751	197.281	485.37	0.7191
	Station4	7	Spatial_Survey	2016-07-25	15:02:47	28.8958	-90.7046	3.613	22.17	31.1223	199.962	440.08	0.6957
	Station4	7	Spatial_Survey	2016-07-25	15:02:47	28.8958	-90.7046	3.896	22.9678	31.1199	198.487	406.3	0.4955
	Station4	7	Spatial_Survey	2016-07-25	15:02:47	28.8958	-90.7046	4.039	23.7445	31.1511	174.56	349.43	0.476
	Station4	7	Spatial_Survey	2016-07-25	15:02:47	28.8958	-90.7046	4.175	23.9369	31.1801	152.188	351.39	0.4801
	Station4	7	Spatial_Survey	2016-07-25	15:02:47	28.8958	-90.7046	4.477	24.5053	31.1983	142.42	286.98	0.4357
	Station4	7	Spatial_Survey	2016-07-25	15:02:47	28.8958	-90.7046	4.626	24.674	31.1765	144.647	261.1	0.4129
	Station4	7	Spatial_Survey	2016-07-25	15:02:47	28.8958	-90.7046	4.835	25.3222	31.1733	143.171	237.82	0.392
	Station4	7	Spatial_Survey	2016-07-25	15:02:47	28.8958	-90.7046	5.077	25.7229	31.1874	141.544	204.7	0.3899	2.03733	8	0.168519	0.323944	0.518565
	Station4	7	Spatial_Survey	2016-07-25	15:02:47	28.8958	-90.7046	5.877	28.2545	30.8567	145.581	136.71	0.3153
	Station4	7	Spatial_Survey	2016-07-25	15:02:47	28.8958	-90.7046	5.994	28.5683	30.7709	143.277	135.18	0.3318
	Station4	7	Spatial_Survey	2016-07-25	15:02:47	28.8958	-90.7046	6.41	29.3966	30.5354	139.629	110.92	0.2211
	Station4	7	Spatial_Survey	2016-07-25	15:02:47	28.8958	-90.7046	6.59	29.8139	30.3943	131.778	100.45	0.1921
	Station4	7	Spatial_Survey	2016-07-25	15:02:47	28.8958	-90.7046	6.766	30.2123	30.2688	123.362	97.215	0.1767
	Station4	7	Spatial_Survey	2016-07-25	15:02:47	28.8958	-90.7046	7.207	31.9242	29.8211	96.897	85.427	0.1217
	Station4	7	Spatial_Survey	2016-07-25	15:02:47	28.8958	-90.7046	7.367	32.3747	29.6874	94.066	79.905	0.1051
	Station4	7	Spatial_Survey	2016-07-25	15:02:47	28.8958	-90.7046	7.525	32.5736	29.62	93.085	76.348	0.1056
	Station4	7	Spatial_Survey	2016-07-25	15:02:47	28.8958	-90.7046	7.923	33.0023	29.4535	86.659	67.106	0.0976
	Station4	7	Spatial_Survey	2016-07-25	15:02:47	28.8958	-90.7046	8.07	33.1773	29.3698	79.268	54.388	0.1255
	Station4	7	Spatial_Survey	2016-07-25	15:02:47	28.8958	-90.7046	8.18	33.2785	29.321	78.589	52.671	0.1394	1.40733	12	0.0944444	1.27042	2.34482
	MK1	8	Spatial_Survey	2016-07-25	20:19:00	28.9048	-90.3026	1.752	25.8983	31.1784	212.655	361.42	0.3748
	MK1	8	Spatial_Survey	2016-07-25	20:19:00	28.9048	-90.3026	1.773	25.8986	31.1796	212.767	355.7	0.3729
	MK1	8	Spatial_Survey	2016-07-25	20:19:00	28.9048	-90.3026	1.807	25.9027	31.166	213.571	361.42	0.3433
	MK1	8	Spatial_Survey	2016-07-25	20:19:00	28.9048	-90.3026	1.831	25.9177	31.0899	212.915	380.72	0.344	0.118885	3.6	0.0277778	bld	0.708655
	MK1	8	Spatial_Survey	2016-07-25	20:19:00	28.9048	-90.3026	1.946	25.9136	31.0974	212.887	349.87	0.3543
	MK1	8	Spatial_Survey	2016-07-25	20:19:00	28.9048	-90.3026	2.158	25.9145	31.1022	213.577	327.53	0.3675
	MK1	8	Spatial_Survey	2016-07-25	20:19:00	28.9048	-90.3026	2.333	25.9346	31.0815	212.808	340.4	0.3914
	MK1	8	Spatial_Survey	2016-07-25	20:19:00	28.9048	-90.3026	2.557	25.9764	31.0503	212.894	304.36	0.4272
	MK1	8	Spatial_Survey	2016-07-25	20:19:00	28.9048	-90.3026	2.834	26.2094	30.8902	213.416	293.47	0.3889
	MK1	8	Spatial_Survey	2016-07-25	20:19:00	28.9048	-90.3026	2.916	26.3205	30.8561	213.481	301.15	0.3955
	MK1	8	Spatial_Survey	2016-07-25	20:19:00	28.9048	-90.3026	3.505	26.6058	30.8208	212.64	304.36	0.5607
	MK1	8	Spatial_Survey	2016-07-25	20:19:00	28.9048	-90.3026	3.526	26.6556	30.8129	212.536	311.37	0.5652
	MK1	8	Spatial_Survey	2016-07-25	20:19:00	28.9048	-90.3026	3.877	26.8803	30.7388	211.105	296.83	0.6245
	MK1	8	Spatial_Survey	2016-07-25	20:19:00	28.9048	-90.3026	4.047	26.9288	30.7107	210.805	290.26	0.6613
	MK1	8	Spatial_Survey	2016-07-25	20:19:00	28.9048	-90.3026	4.291	26.9705	30.6976	210.543	272.91	0.6746
	MK1	8	Spatial_Survey	2016-07-25	20:19:00	28.9048	-90.3026	4.486	27.0342	30.6832	210.267	240.5	0.635
	MK1	8	Spatial_Survey	2016-07-25	20:19:00	28.9048	-90.3026	4.949	27.4059	30.7559	205.172	227.71	0.7168
	MK1	8	Spatial_Survey	2016-07-25	20:19:00	28.9048	-90.3026	5.159	27.4525	30.7147	201.389	202.78	0.6637
	MK1	8	Spatial_Survey	2016-07-25	20:19:00	28.9048	-90.3026	5.368	27.6008	30.7287	198.081	203.1	0.6153
	MK1	8	Spatial_Survey	2016-07-25	20:19:00	28.9048	-90.3026	5.585	27.8183	30.8536	187.05	181.76	0.5348
	MK1	8	Spatial_Survey	2016-07-25	20:19:00	28.9048	-90.3026	5.78	28.0069	31.0016	181.09	172.45	0.5148
	MK1	8	Spatial_Survey	2016-07-25	20:19:00	28.9048	-90.3026	5.881	28.1031	31.0881	189.688	185.05	0.4275	0	3.2	0.0314815	bld	bld
	MK1	8	Spatial_Survey	2016-07-25	20:19:00	28.9048	-90.3026	6.06	28.3337	31.169	189.051	194.65	0.385
	MK1	8	Spatial_Survey	2016-07-25	20:19:00	28.9048	-90.3026	6.239	28.5914	31.2362	188.643	180.98	0.3451
	MK1	8	Spatial_Survey	2016-07-25	20:19:00	28.9048	-90.3026	6.724	29.1934	31.4067	188.826	155.36	0.3042
	MK1	8	Spatial_Survey	2016-07-25	20:19:00	28.9048	-90.3026	6.877	29.2793	31.3677	189.314	150.19	0.2868
	MK1	8	Spatial_Survey	2016-07-25	20:19:00	28.9048	-90.3026	7.005	29.3146	31.3308	188.747	160.09	0.2679
	MK1	8	Spatial_Survey	2016-07-25	20:19:00	28.9048	-90.3026	7.562	29.4434	31.1936	186.656	140.45	0.2933
	MK1	8	Spatial_Survey	2016-07-25	20:19:00	28.9048	-90.3026	7.733	29.4742	31.1575	186.449	124.9	0.3107
	MK1	8	Spatial_Survey	2016-07-25	20:19:00	28.9048	-90.3026	7.961	29.5164	31.103	185.892	121.44	0.328
	MK1	8	Spatial_Survey	2016-07-25	20:19:00	28.9048	-90.3026	8.159	29.5642	31.0542	186.041	115.96	0.362
	MK1	8	Spatial_Survey	2016-07-25	20:19:00	28.9048	-90.3026	9.075	30.4745	30.4397	165.236	98.82	0.4216
	MK1	8	Spatial_Survey	2016-07-25	20:19:00	28.9048	-90.3026	9.202	30.627	30.397	154.706	95.118	0.4171
	MK1	8	Spatial_Survey	2016-07-25	20:19:00	28.9048	-90.3026	9.668	31.4481	30.1592	139.099	83.174	0.3085
	MK1	8	Spatial_Survey	2016-07-25	20:19:00	28.9048	-90.3026	9.867	31.8832	30.0645	137.119	80.048	0.2854
	MK1	8	Spatial_Survey	2016-07-25	20:19:00	28.9048	-90.3026	10.027	32.1528	30.013	138.682	76.55	0.2782
	MK1	8	Spatial_Survey	2016-07-25	20:19:00	28.9048	-90.3026	10.409	32.4567	29.9695	150.052	68.041	0.3413
	MK1	8	Spatial_Survey	2016-07-25	20:19:00	28.9048	-90.3026	10.6	32.6592	29.8346	152.597	63.532	0.3199
	MK1	8	Spatial_Survey	2016-07-25	20:19:00	28.9048	-90.3026	11.214	33.5494	29.3168	123.644	57.324	0.209
	MK1	8	Spatial_Survey	2016-07-25	20:19:00	28.9048	-90.3026	11.377	33.6254	29.2612	115.759	54.038	0.1671
	MK1	8	Spatial_Survey	2016-07-25	20:19:00	28.9048	-90.3026	11.6	33.7525	29.162	107.214	52.291	0.1467
	MK1	8	Spatial_Survey	2016-07-25	20:19:00	28.9048	-90.3026	11.749	34.1663	28.9867	102.928	51.845	0.1394
	MK1	8	Spatial_Survey	2016-07-25	20:19:00	28.9048	-90.3026	12.28	34.981	28.3095	77.041	60.789	0.17	0.38895	14.3	0.0314815	1.43944	6.47935
	MK1	8	Spatial_Survey	2016-07-25	20:19:00	28.9048	-90.3026	12.407	34.9907	28.2832	77.248	57.963	0.1605
	MK1	8	Spatial_Survey	2016-07-25	20:19:00	28.9048	-90.3026	12.598	34.9993	28.2626	72.002	57.515	0.1747
	MK1	8	Spatial_Survey	2016-07-25	20:19:00	28.9048	-90.3026	12.777	35.0052	28.2477	67.814	56.951	0.1689
	MK1	8	Spatial_Survey	2016-07-25	20:19:00	28.9048	-90.3026	13.195	35.0269	28.1932	63.757	53.971	0.1986
	MK1	8	Spatial_Survey	2016-07-25	20:19:00	28.9048	-90.3026	13.397	35.0539	28.1403	60.764	51.512	0.1985
	MK1	8	Spatial_Survey	2016-07-25	20:19:00	28.9048	-90.3026	13.964	35.1343	27.9878	45.822	50.12	0.1423
	MK1	8	Spatial_Survey	2016-07-25	20:19:00	28.9048	-90.3026	14.117	35.1624	27.9347	51.318	48.39	0.1378
	MK1	8	Spatial_Survey	2016-07-25	20:19:00	28.9048	-90.3026	14.316	35.182	27.9002	56.244	46.742	0.1355
	MK1	8	Spatial_Survey	2016-07-25	20:19:00	28.9048	-90.3026	14.491	35.1906	27.8886	60.344	46.755	0.1321
	MK1	8	Spatial_Survey	2016-07-25	20:19:00	28.9048	-90.3026	14.782	35.1934	27.8841	66.46	44.903	0.1318
	MK1	8	Spatial_Survey	2016-07-25	20:19:00	28.9048	-90.3026	14.913	35.1938	27.8802	66.988	43.984	0.132
	MK1	8	Spatial_Survey	2016-07-25	20:19:00	28.9048	-90.3026	15.484	35.1984	27.8657	66.345	40.115	0.1302
	MK1	8	Spatial_Survey	2016-07-25	20:19:00	28.9048	-90.3026	15.585	35.1989	27.8645	66.67	40.106	0.1301
	MK1	8	Spatial_Survey	2016-07-25	20:19:00	28.9048	-90.3026	15.829	35.2028	27.8528	67.071	37.754	0.1376
	MK1	8	Spatial_Survey	2016-07-25	20:19:00	28.9048	-90.3026	16.051	35.2064	27.842	67.459	37.146	0.1448
	MK1	8	Spatial_Survey	2016-07-25	20:19:00	28.9048	-90.3026	16.256	35.2143	27.8182	68.48	36.182	0.1479
	MK1	8	Spatial_Survey	2016-07-25	20:19:00	28.9048	-90.3026	16.71	35.4568	26.4741	63.129	33.498	0.1003
	MK1	8	Spatial_Survey	2016-07-25	20:19:00	28.9048	-90.3026	16.887	35.4762	26.3104	42.877	33.223	0.0906
	MK1	8	Spatial_Survey	2016-07-25	20:19:00	28.9048	-90.3026	17.133	35.5036	26.0441	28.24	31.342	0.0653
	MK1	8	Spatial_Survey	2016-07-25	20:19:00	28.9048	-90.3026	17.302	35.5322	25.8676	20.951	31.086	0.0601
	MK1	8	Spatial_Survey	2016-07-25	20:19:00	28.9048	-90.3026	17.509	35.5396	25.7569	10.644	29.672	0.0675
	MK1	8	Spatial_Survey	2016-07-25	20:19:00	28.9048	-90.3026	17.654	35.541	25.7253	6.282	29.331	0.0798
	MK1	8	Spatial_Survey	2016-07-25	20:19:00	28.9048	-90.3026	18.24	35.546	25.6907	3.421	26.711	0.0349
	MK1	8	Spatial_Survey	2016-07-25	20:19:00	28.9048	-90.3026	18.38	35.5469	25.6837	3.259	26.234	0.0356	1.98996	17.5	0.0537037	0.898592	5.64844
	VOL1	11	Spatial_Survey	2016-07-27	11:24:51	28.8182	-91.4879	1.537	24.6444	30.1898	185.82	15.689	0.5416
	VOL1	11	Spatial_Survey	2016-07-27	11:24:51	28.8182	-91.4879	1.753	24.6462	30.1763	185.724	12.039	0.5539
	VOL1	11	Spatial_Survey	2016-07-27	11:24:51	28.8182	-91.4879	1.845	24.6432	30.1587	186.301	11.864	0.5055
	VOL1	11	Spatial_Survey	2016-07-27	11:24:51	28.8182	-91.4879	1.845	24.6448	30.1609	186.939	12.952	0.5337
	VOL1	11	Spatial_Survey	2016-07-27	11:24:51	28.8182	-91.4879	2.048	24.6451	30.1529	186.539	10.88	0.5079	0.390441	0	0.05	bld	bld
	VOL1	11	Spatial_Survey	2016-07-27	11:24:51	28.8182	-91.4879	2.326	24.6459	30.1488	186.615	9.2477	0.5188
	VOL1	11	Spatial_Survey	2016-07-27	11:24:51	28.8182	-91.4879	2.717	24.6455	30.1476	186.513	7.6262	0.5064
	VOL1	11	Spatial_Survey	2016-07-27	11:24:51	28.8182	-91.4879	3.007	24.6849	30.1751	186.626	7.2283	0.4981
	VOL1	11	Spatial_Survey	2016-07-27	11:24:51	28.8182	-91.4879	3.139	24.7002	30.1866	186.048	6.2051	0.5023
	VOL1	11	Spatial_Survey	2016-07-27	11:24:51	28.8182	-91.4879	3.435	24.72	30.199	185.947	5.2996	0.5065
	VOL1	11	Spatial_Survey	2016-07-27	11:24:51	28.8182	-91.4879	3.718	24.7313	30.2062	186.31	4.9941	0.4933
	VOL1	11	Spatial_Survey	2016-07-27	11:24:51	28.8182	-91.4879	4.15	24.7956	30.24	185.359	3.7637	0.4668
	VOL1	11	Spatial_Survey	2016-07-27	11:24:51	28.8182	-91.4879	4.262	24.9153	30.2994	184.766	3.8068	0.3803
	VOL1	11	Spatial_Survey	2016-07-27	11:24:51	28.8182	-91.4879	4.917	25.3658	30.4796	184.418	2.5435	0.3482
	VOL1	11	Spatial_Survey	2016-07-27	11:24:51	28.8182	-91.4879	5.51	25.9226	30.6074	184.115	1.8468	0.3369
	VOL1	11	Spatial_Survey	2016-07-27	11:24:51	28.8182	-91.4879	5.567	26.0725	30.6273	178.42	2.0459	0.2546
	VOL1	11	Spatial_Survey	2016-07-27	11:24:51	28.8182	-91.4879	5.82	26.1953	30.6178	179.673	1.7371	0.2157
	VOL1	11	Spatial_Survey	2016-07-27	11:24:51	28.8182	-91.4879	6.289	26.7535	30.7001	179.819	1.3108	0.1515
	VOL1	11	Spatial_Survey	2016-07-27	11:24:51	28.8182	-91.4879	6.679	27.7112	30.688	155.446	1.1415	0.0567
	VOL1	11	Spatial_Survey	2016-07-27	11:24:51	28.8182	-91.4879	7.321	29.2921	30.8395	155.788	0.78368	0.0251
	VOL1	11	Spatial_Survey	2016-07-27	11:24:51	28.8182	-91.4879	7.69	29.6532	30.7828	158.251	0.74869	0.0257
	VOL1	11	Spatial_Survey	2016-07-27	11:24:51	28.8182	-91.4879	7.704	29.6879	30.7699	158.74	0.7239	0.0276
	VOL1	11	Spatial_Survey	2016-07-27	11:24:51	28.8182	-91.4879	7.827	29.3649	30.8971	162.861	0.65709	0.0231
	VOL1	11	Spatial_Survey	2016-07-27	11:24:51	28.8182	-91.4879	8.025	29.9364	30.6607	152.794	0.53582	0.0449
	VOL1	11	Spatial_Survey	2016-07-27	11:24:51	28.8182	-91.4879	8.204	30.0097	30.6108	154.032	0.50795	0.0459
	VOL1	11	Spatial_Survey	2016-07-27	11:24:51	28.8182	-91.4879	8.387	30.2804	30.3937	149.88	0.48427	0.0249	0.818391	0	0.0722222	bld	0.730117
	VOL1	11	Spatial_Survey	2016-07-27	11:24:51	28.8182	-91.4879	8.939	31.1003	29.817	148.003	0.37262	0.0183
	VOL1	11	Spatial_Survey	2016-07-27	11:24:51	28.8182	-91.4879	9.337	31.8356	29.5162	133.903	0.33335	0.0151
	VOL1	11	Spatial_Survey	2016-07-27	11:24:51	28.8182	-91.4879	9.501	32.0547	29.3985	84.61	0.33816	0.0623
	VOL1	11	Spatial_Survey	2016-07-27	11:24:51	28.8182	-91.4879	9.857	32.4085	29.1714	84.352	0.28539	0.1104
	VOL1	11	Spatial_Survey	2016-07-27	11:24:51	28.8182	-91.4879	10.224	33.2398	28.8208	70.099	0.27227	0.1585
	VOL1	11	Spatial_Survey	2016-07-27	11:24:51	28.8182	-91.4879	10.38	33.6745	28.6539	51.359	0.27598	0.1663
	VOL1	11	Spatial_Survey	2016-07-27	11:24:51	28.8182	-91.4879	10.634	33.996	28.4575	28.355	0.25674	0.1846
	VOL1	11	Spatial_Survey	2016-07-27	11:24:51	28.8182	-91.4879	10.793	34.1366	28.3616	32.776	0.25102	0.1896
	VOL1	11	Spatial_Survey	2016-07-27	11:24:51	28.8182	-91.4879	10.951	34.3753	28.2441	34.063	0.22788	0.1855
	VOL1	11	Spatial_Survey	2016-07-27	11:24:51	28.8182	-91.4879	11.244	34.7259	28.0091	30.597	0.19168	0.1826
	VOL1	11	Spatial_Survey	2016-07-27	11:24:51	28.8182	-91.4879	11.517	34.8687	27.8577	26.414	0.16747	0.186
	VOL1	11	Spatial_Survey	2016-07-27	11:24:51	28.8182	-91.4879	11.708	34.9904	27.8438	22.6	0.16003	0.196
	VOL1	11	Spatial_Survey	2016-07-27	11:24:51	28.8182	-91.4879	12.138	35.1319	27.8712	21.019	0.093179	0.2076
	VOL1	11	Spatial_Survey	2016-07-27	11:24:51	28.8182	-91.4879	12.458	35.2161	27.8293	17.293	0.063495	0.2083
	VOL1	11	Spatial_Survey	2016-07-27	11:24:51	28.8182	-91.4879	12.521	35.268	27.7558	11.124	0.093553	0.2007
	VOL1	11	Spatial_Survey	2016-07-27	11:24:51	28.8182	-91.4879	12.565	35.2914	27.6584	12.943	0.050326	0.1948
	VOL1	11	Spatial_Survey	2016-07-27	11:24:51	28.8182	-91.4879	12.632	35.2959	27.6256	12.916	0.041159	0.1948
	VOL1	11	Spatial_Survey	2016-07-27	11:24:51	28.8182	-91.4879	12.825	35.309	27.5764	13.32	0.030822	0.1623
	VOL1	11	Spatial_Survey	2016-07-27	11:24:51	28.8182	-91.4879	13.178	35.3244	27.4727	13.372	0.013641	0.1526
	VOL1	11	Spatial_Survey	2016-07-27	11:24:51	28.8182	-91.4879	13.392	35.3115	27.3132	16.245	0.016359	0.1377	0.109802	11.5	0.0351852	0.0775792	12.9359
	VOL1	11	Spatial_Survey	2016-07-27	11:24:51	28.8182	-91.4879	13.75	35.306	27.2512	15.983	0.0040933	0.1274
	VOL1	11	Spatial_Survey	2016-07-27	11:24:51	28.8182	-91.4879	14.188	35.3036	27.1935	16.26	1e-12	0.1171
	VOL1	11	Spatial_Survey	2016-07-27	11:24:51	28.8182	-91.4879	14.452	35.3655	27.0321	24.063	1e-12	0.1129
	VOL1	11	Spatial_Survey	2016-07-27	11:24:51	28.8182	-91.4879	14.645	35.3752	27.0134	22.9	1e-12	0.1123
	VOL1	11	Spatial_Survey	2016-07-27	11:24:51	28.8182	-91.4879	15.125	35.4166	26.9339	21.369	1e-12	0.113
	VOL1	11	Spatial_Survey	2016-07-27	11:24:51	28.8182	-91.4879	15.374	35.4609	26.8574	26.806	1e-12	0.1156
	VOL1	11	Spatial_Survey	2016-07-27	11:24:51	28.8182	-91.4879	15.556	35.4832	26.8199	26.364	1e-12	0.115
	VOL1	11	Spatial_Survey	2016-07-27	11:24:51	28.8182	-91.4879	16.026	35.5056	26.7831	26.847	1e-12	0.116
	VOL1	11	Spatial_Survey	2016-07-27	11:24:51	28.8182	-91.4879	16.199	35.5213	26.7572	27.648	1e-12	0.1164
	VOL1	11	Spatial_Survey	2016-07-27	11:24:51	28.8182	-91.4879	16.443	35.5292	26.7435	29.262	1e-12	0.1144
	VOL1	11	Spatial_Survey	2016-07-27	11:24:51	28.8182	-91.4879	16.872	35.5411	26.7223	30.455	1e-12	0.1153
	VOL1	11	Spatial_Survey	2016-07-27	11:24:51	28.8182	-91.4879	17.181	35.5469	26.7148	30.429	1e-12	0.1176
	VOL1	11	Spatial_Survey	2016-07-27	11:24:51	28.8182	-91.4879	17.44	35.5515	26.7074	30.493	1e-12	0.1171
	VOL1	11	Spatial_Survey	2016-07-27	11:24:51	28.8182	-91.4879	17.77	35.5562	26.6988	31.118	1e-12	0.1247
	VOL1	11	Spatial_Survey	2016-07-27	11:24:51	28.8182	-91.4879	17.854	35.5565	26.6976	31.304	1e-12	0.123
	VOL1	11	Spatial_Survey	2016-07-27	11:24:51	28.8182	-91.4879	18.047	35.5613	26.6916	31.348	1e-12	0.1312
	VOL1	11	Spatial_Survey	2016-07-27	11:24:51	28.8182	-91.4879	18.492	35.5592	26.6954	31.348	1e-12	0.1329	0.051766	11.2	0.0537037	0.333469	11.335
	VOL1	11	Spatial_Survey	2016-07-27	11:24:51	28.8182	-91.4879	18.745	35.5607	26.6927	31.349	1e-12	0.131
	F2A	12	Spatial_Survey	2016-07-27	13:56:24	28.9995	-91.5982	1.288	20.4055	30.1582	175.553	411.37	0.9591
	F2A	12	Spatial_Survey	2016-07-27	13:56:24	28.9995	-91.5982	1.348	19.9864	30.1086	176.166	373.5	0.8495
	F2A	12	Spatial_Survey	2016-07-27	13:56:24	28.9995	-91.5982	1.451	20.0182	30.1245	176.52	284.9	0.8349
	F2A	12	Spatial_Survey	2016-07-27	13:56:24	28.9995	-91.5982	1.757	20.0126	30.1307	176	200.32	0.8361
	F2A	12	Spatial_Survey	2016-07-27	13:56:24	28.9995	-91.5982	1.967	19.7747	30.0972	176.145	176.91	0.8093	1.43482	8.5	0.192961	0.111698	1.66746
	F2A	12	Spatial_Survey	2016-07-27	13:56:24	28.9995	-91.5982	2.285	20.618	30.2286	174.813	145.46	0.5581
	F2A	12	Spatial_Survey	2016-07-27	13:56:24	28.9995	-91.5982	2.51	20.8412	30.333	170.254	106	0.5204
	F2A	12	Spatial_Survey	2016-07-27	13:56:24	28.9995	-91.5982	2.713	21.1073	30.3793	167.945	83.45	0.4458
	F2A	12	Spatial_Survey	2016-07-27	13:56:24	28.9995	-91.5982	3.154	24.011	30.6953	165.588	53.227	0.2676
	F2A	12	Spatial_Survey	2016-07-27	13:56:24	28.9995	-91.5982	3.295	25.2631	30.8395	155.805	48.407	0.2414
	F2A	12	Spatial_Survey	2016-07-27	13:56:24	28.9995	-91.5982	3.479	26.3887	30.8875	152.694	33.786	0.2363
	F2A	12	Spatial_Survey	2016-07-27	13:56:24	28.9995	-91.5982	3.674	26.975	30.8897	153.292	32.762	0.2386
	F2A	12	Spatial_Survey	2016-07-27	13:56:24	28.9995	-91.5982	3.952	27.2211	30.8852	159.474	28.7	0.1993
	F2A	12	Spatial_Survey	2016-07-27	13:56:24	28.9995	-91.5982	4.107	27.4268	30.8666	160.077	22.96	0.1646
	F2A	12	Spatial_Survey	2016-07-27	13:56:24	28.9995	-91.5982	4.455	27.8996	30.8282	153.587	17.585	0.1563
	F2A	12	Spatial_Survey	2016-07-27	13:56:24	28.9995	-91.5982	4.956	28.304	30.7647	153.592	9.0283	0.1321
	F2A	12	Spatial_Survey	2016-07-27	13:56:24	28.9995	-91.5982	5.222	28.4325	30.7389	151.751	7.3412	0.1301
	F2A	12	Spatial_Survey	2016-07-27	13:56:24	28.9995	-91.5982	5.361	28.5111	30.7115	145.707	8.6424	0.0926
	F2A	12	Spatial_Survey	2016-07-27	13:56:24	28.9995	-91.5982	5.609	28.5954	30.6815	145.145	6.9125	0.0913
	F2A	12	Spatial_Survey	2016-07-27	13:56:24	28.9995	-91.5982	5.984	28.7797	30.602	140.573	6.8431	0.0755
	F2A	12	Spatial_Survey	2016-07-27	13:56:24	28.9995	-91.5982	6.279	28.972	30.5151	138.798	5.9581	0.0796
	F2A	12	Spatial_Survey	2016-07-27	13:56:24	28.9995	-91.5982	6.45	29.0947	30.4633	136.19	5.4444	0.084
	F2A	12	Spatial_Survey	2016-07-27	13:56:24	28.9995	-91.5982	6.514	29.2771	30.3971	110.843	5.0018	0.0762
	F2A	12	Spatial_Survey	2016-07-27	13:56:24	28.9995	-91.5982	6.848	29.5134	30.3169	114.561	3.5866	0.0894
	F2A	12	Spatial_Survey	2016-07-27	13:56:24	28.9995	-91.5982	7.296	29.8675	30.1985	110.063	3.2416	0.1037
	F2A	12	Spatial_Survey	2016-07-27	13:56:24	28.9995	-91.5982	7.451	29.9144	30.1775	92.401	3.3477	0.1148
	F2A	12	Spatial_Survey	2016-07-27	13:56:24	28.9995	-91.5982	7.527	29.9937	30.1515	90.827	2.6933	0.1226	1.71884	13.5	0.192961	2.29529	2.24987
	F2A	12	Spatial_Survey	2016-07-27	13:56:24	28.9995	-91.5982	7.603	30.013	30.1171	79.472	3.0352	0.2783
	F2A	12	Spatial_Survey	2016-07-27	13:56:24	28.9995	-91.5982	7.798	31.2366	29.5997	95.093	2.6064	0.3002
	F2A	12	Spatial_Survey	2016-07-27	13:56:24	28.9995	-91.5982	7.964	31.7379	29.3957	95.111	2.6075	0.3047
	F2A	12	Spatial_Survey	2016-07-27	13:56:24	28.9995	-91.5982	8.275	32.8021	28.9984	18.161	2.5537	0.3172
	F2A	12	Spatial_Survey	2016-07-27	13:56:24	28.9995	-91.5982	8.744	34.4809	28.3214	25.119	1.9569	0.3445
	F2A	12	Spatial_Survey	2016-07-27	13:56:24	28.9995	-91.5982	9.125	35.0058	27.9863	13.831	1.5533	0.3427
	F2A	12	Spatial_Survey	2016-07-27	13:56:24	28.9995	-91.5982	9.214	34.939	28.1064	0.161	1.7391	0.3944
	F2A	12	Spatial_Survey	2016-07-27	13:56:24	28.9995	-91.5982	9.408	35.0146	28.0615	0.474	1.3668	0.4073
	F2A	12	Spatial_Survey	2016-07-27	13:56:24	28.9995	-91.5982	9.732	35.1272	27.9013	0.222	1.026	0.4489
	F2A	12	Spatial_Survey	2016-07-27	13:56:24	28.9995	-91.5982	9.907	35.1748	27.8045	-0.056	0.97432	0.4679
	F2A	12	Spatial_Survey	2016-07-27	13:56:24	28.9995	-91.5982	10.055	35.1984	27.7855	0.137	0.95511	0.4592
	F2A	12	Spatial_Survey	2016-07-27	13:56:24	28.9995	-91.5982	10.261	35.2612	27.7006	-0.221	0.65674	0.4676	2.04106	17.2	0.083301	2.55118	8.59574
	F2A	12	Spatial_Survey	2016-07-27	13:56:24	28.9995	-91.5982	10.904	35.2867	27.6788	-0.174	0.34431	0.472
	F2A	12	Spatial_Survey	2016-07-27	13:56:24	28.9995	-91.5982	11.255	35.2989	27.6665	-0.208	0.37271	0.4525
	I3	13	Experimental	2016-07-27	22:28:24	29.3009	-92.8002	1.563	29.3693	30.3677	185.513	1113	0.1846
	I3	13	Experimental	2016-07-27	22:28:24	29.3009	-92.8002	1.604	29.3699	30.3675	185.317	1170.7	0.2091
	I3	13	Experimental	2016-07-27	22:28:24	29.3009	-92.8002	1.884	29.3734	30.3653	185.921	968.48	0.2026	0.094851	0	bld	bld	bld							3.03165e+06	2341.63	1911.93			0	0
	I3	13	Experimental	2016-07-27	22:28:24	29.3009	-92.8002	2.188	29.3856	30.3595	185.337	883.62	0.2017
	I3	13	Experimental	2016-07-27	22:28:24	29.3009	-92.8002	2.618	29.3727	30.3651	184.999	745.64	0.2063
	I3	13	Experimental	2016-07-27	22:28:24	29.3009	-92.8002	2.911	29.3873	30.3582	185.743	690.93	0.2038
	I3	13	Experimental	2016-07-27	22:28:24	29.3009	-92.8002	3.252	29.427	30.3438	185.509	599.63	0.212
	I3	13	Experimental	2016-07-27	22:28:24	29.3009	-92.8002	3.446	29.4332	30.3415	184.788	595.35	0.2154
	I3	13	Experimental	2016-07-27	22:28:24	29.3009	-92.8002	3.835	29.4449	30.3361	183.585	540.57	0.2073
	I3	13	Experimental	2016-07-27	22:28:24	29.3009	-92.8002	4.114	29.44	30.3396	182.869	484.17	0.2071
	I3	13	Experimental	2016-07-27	22:28:24	29.3009	-92.8002	4.391	29.4177	30.3474	183.357	463.37	0.2059
	I3	13	Experimental	2016-07-27	22:28:24	29.3009	-92.8002	4.541	29.4104	30.3496	184.066	397.68	0.21
	I3	13	Experimental	2016-07-27	22:28:24	29.3009	-92.8002	4.822	29.4395	30.3395	184.672	364.7	0.2079
	I3	13	Experimental	2016-07-27	22:28:24	29.3009	-92.8002	5.01	29.417	30.3421	183.958	371.23	0.215
	I3	13	Experimental	2016-07-27	22:28:24	29.3009	-92.8002	5.256	29.4322	30.3346	183.048	375.62	0.2108
	I3	13	Experimental	2016-07-27	22:28:24	29.3009	-92.8002	5.525	29.4246	30.3355	183.439	305.75	0.2192
	I3	13	Experimental	2016-07-27	22:28:24	29.3009	-92.8002	5.736	29.4299	30.3326	183.62	292.94	0.2107
	I3	13	Experimental	2016-07-27	22:28:24	29.3009	-92.8002	6.014	29.4418	30.3311	182.943	259.76	0.2038
	I3	13	Experimental	2016-07-27	22:28:24	29.3009	-92.8002	6.109	29.426	30.3352	182.807	255.72	0.2161
	I3	13	Experimental	2016-07-27	22:28:24	29.3009	-92.8002	6.433	29.4538	30.3173	182.326	260.26	0.2488
	I3	13	Experimental	2016-07-27	22:28:24	29.3009	-92.8002	6.588	29.4943	30.3086	182.767	248.69	0.2508
	I3	13	Experimental	2016-07-27	22:28:24	29.3009	-92.8002	6.922	29.5738	30.2993	182.183	213.56	0.2499
	I3	13	Experimental	2016-07-27	22:28:24	29.3009	-92.8002	7.286	29.6542	30.3116	180.012	194.8	0.2742
	I3	13	Experimental	2016-07-27	22:28:24	29.3009	-92.8002	7.692	29.6397	30.307	179.858	185.27	0.2619
	I3	13	Experimental	2016-07-27	22:28:24	29.3009	-92.8002	8.007	29.701	30.3202	179.576	176.87	0.2579
	I3	13	Experimental	2016-07-27	22:28:24	29.3009	-92.8002	8.38	29.9426	30.3749	179.072	154.31	0.2538
	I3	13	Experimental	2016-07-27	22:28:24	29.3009	-92.8002	8.559	30.0524	30.4	178.094	147.86	0.2577
	I3	13	Experimental	2016-07-27	22:28:24	29.3009	-92.8002	8.839	29.9274	30.3673	174.919	126.21	0.3392
	I3	13	Experimental	2016-07-27	22:28:24	29.3009	-92.8002	8.967	29.885	30.3638	174.497	126.08	0.3386
	I3	13	Experimental	2016-07-27	22:28:24	29.3009	-92.8002	9.221	29.8406	30.3468	175.673	119.5	0.3319
	I3	13	Experimental	2016-07-27	22:28:24	29.3009	-92.8002	9.432	29.8872	30.367	176.486	121.91	0.353
	I3	13	Experimental	2016-07-27	22:28:24	29.3009	-92.8002	9.743	30.0091	30.3958	176.426	113.61	0.2727
	I3	13	Experimental	2016-07-27	22:28:24	29.3009	-92.8002	10.005	30.2365	30.4253	175.774	105.21	0.2262	0.159554	6	0.0772087	1.28879	bld							4.0257e+06	113862	14700.3			0	0
	I3	13	Experimental	2016-07-27	22:28:24	29.3009	-92.8002	10.204	30.0678	30.4148	173.588	96.978	0.2528
	I3	13	Experimental	2016-07-27	22:28:24	29.3009	-92.8002	10.454	32.0596	29.7395	147.372	61.949	0.3435
	I3	13	Experimental	2016-07-27	22:28:24	29.3009	-92.8002	11.104	32.8502	29.0954	82.294	54.849	0.4357
	I3	13	Experimental	2016-07-27	22:28:24	29.3009	-92.8002	11.313	33.0885	28.8761	72.477	52.113	0.4817
	I3	13	Experimental	2016-07-27	22:28:24	29.3009	-92.8002	11.547	33.2923	28.6804	67.001	50.386	0.5327
	I3	13	Experimental	2016-07-27	22:28:24	29.3009	-92.8002	11.809	33.5087	28.4409	52.01	48.113	0.5691
	I3	13	Experimental	2016-07-27	22:28:24	29.3009	-92.8002	11.964	33.5069	28.4443	45.246	47.24	0.5692
	I3	13	Experimental	2016-07-27	22:28:24	29.3009	-92.8002	12.298	33.618	28.3254	33.378	47.34	0.7922
	I3	13	Experimental	2016-07-27	22:28:24	29.3009	-92.8002	12.467	33.5707	28.3742	34.462	46.007	0.8048
	I3	13	Experimental	2016-07-27	22:28:24	29.3009	-92.8002	12.675	33.7755	28.1062	35.68	43.738	0.7682
	I3	13	Experimental	2016-07-27	22:28:24	29.3009	-92.8002	12.786	33.6891	28.201	26.638	37.935	0.7064
	I3	13	Experimental	2016-07-27	22:28:24	29.3009	-92.8002	12.875	33.7377	28.1364	29.059	36.757	0.7135
	I3	13	Experimental	2016-07-27	22:28:24	29.3009	-92.8002	12.949	33.8834	27.941	18.697	34.957	0.7098
	I3	13	Experimental	2016-07-27	22:28:24	29.3009	-92.8002	13.083	34.0178	27.7	11.203	34.498	0.8201	0.0346408	10.3	0.125947	4.3424	2.28704							5.39116e+06	451056	25031.1			6439.48	3251.89
	I3	13	Experimental	2016-07-27	22:28:24	29.3009	-92.8002	13.205	34.0178	27.6998	10.718	33.399	0.9149
	I3	13	Experimental	2016-07-27	22:28:24	29.3009	-92.8002	13.708	34.0165	27.701	10.524	30.314	0.7473
	I3	13	Experimental	2016-07-27	22:28:24	29.3009	-92.8002	13.935	34.0187	27.6985	10.56	27.832	0.7502
	I3	13	Experimental	2016-07-27	22:28:24	29.3009	-92.8002	14.087	34.0207	27.6954	10.551	26.422	0.7482
	I3	13	Experimental	2016-07-27	22:28:24	29.3009	-92.8002	14.511	34.0201	27.6961	10.3	22.467	0.9055
	I3	13	Experimental	2016-07-27	22:28:24	29.3009	-92.8002	14.693	34.0196	27.696	10.262	20.755	1.0427
	I3	13	Experimental	2016-07-27	22:28:24	29.3009	-92.8002	15.164	34.0189	27.6981	10.331	18.245	0.7796
	I3	13	Experimental	2016-07-27	22:28:24	29.3009	-92.8002	15.308	33.9748	27.7445	12.894	15.528	0.7843
	I3	13	Experimental	2016-07-27	22:28:24	29.3009	-92.8002	15.308	34.013	27.7048	10.523	15.956	0.7332
	I3	13	Experimental	2016-07-27	22:28:24	29.3009	-92.8002	15.353	34.0185	27.6976	10.548	16.667	0.978
	I3	13	Experimental	2016-07-27	22:28:24	29.3009	-92.8002	15.356	33.963	27.7613	14.258	15.44	0.7344
	I3	13	Experimental	2016-07-27	22:28:24	29.3009	-92.8002	15.515	33.9737	27.75	14.386	13.897	0.7902
	I3	13	Experimental	2016-07-27	22:28:24	29.3009	-92.8002	15.713	34.0045	27.7194	14.208	12.498	0.881	0.0815738	12.4	0.10767	4.35946	3.46895							4.95796e+06	485888	50019.2			9366.52	2503.31
Station 2	I3	15	Experimental	2016-07-28	12:18:33	29.3013	-92.8011	1.894	29.6807	30.136	174.956	183.11	0.2219												3.03165e+06	2341.63	1911.93			0	0
Station 2	I3	15	Experimental	2016-07-28	12:18:33	29.3013	-92.8011	2.088	29.6785	30.135	175.046	166.57	0.2187
Station 2	I3	15	Experimental	2016-07-28	12:18:33	29.3013	-92.8011	2.256	29.6906	30.1384	175.026	167.06	0.2154
Station 2	I3	15	Experimental	2016-07-28	12:18:33	29.3013	-92.8011	2.488	29.6835	30.1385	175.098	145.2	0.2388
Station 2	I3	15	Experimental	2016-07-28	12:18:33	29.3013	-92.8011	2.81	29.6887	30.1377	174.624	136.22	0.2456
Station 2	I3	15	Experimental	2016-07-28	12:18:33	29.3013	-92.8011	3.014	29.6781	30.1384	174.344	126.67	0.2514
Station 2	I3	15	Experimental	2016-07-28	12:18:33	29.3013	-92.8011	3.264	29.6792	30.1391	175.101	110.23	0.2507
Station 2	I3	15	Experimental	2016-07-28	12:18:33	29.3013	-92.8011	3.696	29.6763	30.1427	175.016	100.69	0.3825
Station 2	I3	15	Experimental	2016-07-28	12:18:33	29.3013	-92.8011	3.969	29.6733	30.1442	175.278	91.13	0.5766
Station 2	I3	15	Experimental	2016-07-28	12:18:33	29.3013	-92.8011	4.493	29.6909	30.1433	174.172	77.894	0.2507
Station 2	I3	15	Experimental	2016-07-28	12:18:33	29.3013	-92.8011	4.706	29.6972	30.1418	174.363	73.502	0.2331
Station 2	I3	15	Experimental	2016-07-28	12:18:33	29.3013	-92.8011	4.918	29.6935	30.143	174.862	68.304	0.2245
Station 2	I3	15	Experimental	2016-07-28	12:18:33	29.3013	-92.8011	5.029	29.7258	30.14	174.871	66.804	0.2276
Station 2	I3	15	Experimental	2016-07-28	12:18:33	29.3013	-92.8011	5.44	29.6852	30.1432	173.82	59.651	0.248
Station 2	I3	15	Experimental	2016-07-28	12:18:33	29.3013	-92.8011	5.635	29.6761	30.1442	174.457	57.099	0.2423
Station 2	I3	15	Experimental	2016-07-28	12:18:33	29.3013	-92.8011	5.832	29.6987	30.1419	174.974	54.966	0.2507
Station 2	I3	15	Experimental	2016-07-28	12:18:33	29.3013	-92.8011	6.228	29.683	30.1427	174.45	47.547	0.3433
Station 2	I3	15	Experimental	2016-07-28	12:18:33	29.3013	-92.8011	6.396	29.6868	30.1437	174.633	46.636	0.27
Station 2	I3	15	Experimental	2016-07-28	12:18:33	29.3013	-92.8011	6.574	29.7456	30.14	174.894	44.946	0.2338
Station 2	I3	15	Experimental	2016-07-28	12:18:33	29.3013	-92.8011	6.966	29.7219	30.1407	172.68	41.248	0.2292
Station 2	I3	15	Experimental	2016-07-28	12:18:33	29.3013	-92.8011	7.178	29.6975	30.1431	172.801	38.635	0.2332
Station 2	I3	15	Experimental	2016-07-28	12:18:33	29.3013	-92.8011	7.673	29.725	30.1377	172.455	35.996	0.3172
Station 2	I3	15	Experimental	2016-07-28	12:18:33	29.3013	-92.8011	7.902	29.686	30.1401	172.974	33.845	0.2622
Station 2	I3	15	Experimental	2016-07-28	12:18:33	29.3013	-92.8011	8.109	29.7199	30.1406	173.9	31.789	0.2498
Station 2	I3	15	Experimental	2016-07-28	12:18:33	29.3013	-92.8011	8.461	29.7173	30.1416	172.939	29.875	0.2586
Station 2	I3	15	Experimental	2016-07-28	12:18:33	29.3013	-92.8011	8.646	29.7107	30.142	172.931	28.274	0.2392
Station 2	I3	15	Experimental	2016-07-28	12:18:33	29.3013	-92.8011	8.821	29.7508	30.1423	174.145	27.565	0.2243
Station 2	I3	15	Experimental	2016-07-28	12:18:33	29.3013	-92.8011	9.197	29.7087	30.1438	170.832	25.864	0.239
Station 2	I3	15	Experimental	2016-07-28	12:18:33	29.3013	-92.8011	9.452	29.838	30.1455	172.245	24.832	0.2362
Station 2	I3	15	Experimental	2016-07-28	12:18:33	29.3013	-92.8011	9.625	29.8985	30.1459	172.809	23.351	0.2303
Station 2	I3	15	Experimental	2016-07-28	12:18:33	29.3013	-92.8011	9.888	29.8717	30.1436	168.017	23.167	0.2356
Station 2	I3	15	Experimental	2016-07-28	12:18:33	29.3013	-92.8011	10.117	29.7928	30.1483	168.61	22.212	0.2278
Station 2	I3	15	Experimental	2016-07-28	12:18:33	29.3013	-92.8011	10.433	29.9234	30.1486	171.145	20.385	0.2012
Station 2	I3	15	Experimental	2016-07-28	12:18:33	29.3013	-92.8011	10.947	29.8745	30.1524	166.84	19.194	0.25
Station 2	I3	15	Experimental	2016-07-28	12:18:33	29.3013	-92.8011	11.322	30.0567	30.1396	169.625	17.623	0.2729
Station 2	I3	15	Experimental	2016-07-28	12:18:33	29.3013	-92.8011	11.627	30.3671	30.1427	166.949	16.644	0.2303
Station 2	I3	15	Experimental	2016-07-28	12:18:33	29.3013	-92.8011	11.792	31.9193	30.2671	157.397	15.923	0.141
Station 2	I3	15	Experimental	2016-07-28	12:18:33	29.3013	-92.8011	11.872	31.9206	30.2449	158.559	14.861	0.154	0.238226	6.4	0.0963313	0.807512	bld	861.098	26.6165	48.6139	12.9399	0.000417611	0.0463549	3.42145e+06	33117.3	6061.16	198060	11073.6	567.057	801.94	2678.21	1309.86	1.0821	0.0134477
Station 2	I3	15	Experimental	2016-07-28	12:18:33	29.3013	-92.8011	11.922	32.5007	29.4985	75.11	13.695	0.213
Station 2	I3	15	Experimental	2016-07-28	12:18:33	29.3013	-92.8011	12.096	32.8457	29.127	92.818	13.587	0.2181
Station 2	I3	15	Experimental	2016-07-28	12:18:33	29.3013	-92.8011	12.279	33.3377	28.6446	101.958	13.417	0.2293
Station 2	I3	15	Experimental	2016-07-28	12:18:33	29.3013	-92.8011	12.844	33.5042	28.5106	42.131	12.229	0.2311
Station 2	I3	15	Experimental	2016-07-28	12:18:33	29.3013	-92.8011	13.01	33.6166	28.3957	43.34	11.529	0.2441
Station 2	I3	15	Experimental	2016-07-28	12:18:33	29.3013	-92.8011	13.298	33.7542	28.2457	35.422	11.02	0.2679
Station 2	I3	15	Experimental	2016-07-28	12:18:33	29.3013	-92.8011	13.463	33.7894	28.1979	28.615	10.785	0.2816
Station 2	I3	15	Experimental	2016-07-28	12:18:33	29.3013	-92.8011	13.743	33.8452	28.1204	19.57	10.468	0.2847
Station 2	I3	15	Experimental	2016-07-28	12:18:33	29.3013	-92.8011	13.775	33.8415	28.1305	18.196	10.559	0.2896
Station 2	I3	15	Experimental	2016-07-28	12:18:33	29.3013	-92.8011	13.83	33.8376	28.131	18.25	9.6577	0.3098
Station 2	I3	15	Experimental	2016-07-28	12:18:33	29.3013	-92.8011	13.844	33.8237	28.1473	20.634	9.5032	0.315	0.062358	15.2	0.123902	4.34038	0.408477	2508.42	58.7868	564.19	23.4962	0.00124743	0.19385	4.57688e+06	415000	54152.4	531990	40871	4196.23	1694.86	13223.5	3802.1	3.85569	0.0727311
Station 2	I3	15	Experimental	2016-07-28	12:18:33	29.3013	-92.8011	13.86	33.7476	28.2503	24.958	9.5032	0.3868
Station 2	I3	15	Experimental	2016-07-28	12:18:33	29.3013	-92.8011	13.963	33.9107	27.9594	17.421	7.8688	0.4427
Station 2	I3	15	Experimental	2016-07-28	12:18:33	29.3013	-92.8011	14.186	33.9156	27.9418	14.302	7.9159	0.5694
Station 2	I3	15	Experimental	2016-07-28	12:18:33	29.3013	-92.8011	14.5	33.9258	27.9338	13.555	7.3175	0.5197
Station 2	I3	15	Experimental	2016-07-28	12:18:33	29.3013	-92.8011	14.722	33.9223	27.8793	12.447	6.7485	0.6265
Station 2	I3	15	Experimental	2016-07-28	12:18:33	29.3013	-92.8011	15.068	33.9319	27.8707	10.65	6.1922	0.5512
Station 2	I3	15	Experimental	2016-07-28	12:18:33	29.3013	-92.8011	15.239	33.9396	27.8372	10.802	5.6999	0.6006
Station 2	I3	15	Experimental	2016-07-28	12:18:33	29.3013	-92.8011	15.411	33.9418	27.8271	10.561	5.126	0.6825
Station 2	I3	15	Experimental	2016-07-28	12:18:33	29.3013	-92.8011	15.755	33.9805	27.7847	8.886	4.3729	0.8322
Station 2	I3	15	Experimental	2016-07-28	12:18:33	29.3013	-92.8011	16.029	33.9764	27.7892	7.917	3.7319	0.6884
Station 2	I3	15	Experimental	2016-07-28	12:18:33	29.3013	-92.8011	16.2	33.9796	27.795	8.172	2.8222	0.7038
Station 2	I3	15	Experimental	2016-07-28	12:18:33	29.3013	-92.8011	16.206	33.9883	27.7751	7.471	3.3585	0.6045
Station 2	I3	15	Experimental	2016-07-28	12:18:33	29.3013	-92.8011	16.264	33.9814	27.792	8.441	2.76	0.7102
Station 2	I3	15	Experimental	2016-07-28	12:18:33	29.3013	-92.8011	16.381	33.9821	27.7843	7.696	2.5579	0.692
Station 2	I3	15	Experimental	2016-07-28	12:18:33	29.3013	-92.8011	16.485	33.9968	27.7677	7.925	2.466	0.7559	0.0635923	13	0.101845	4.17606	2.24835	1724.75	66.4437	656.577	33.3054	0.00287624	0.19863	4.01345e+06	371000	30436.9	452810	36009.4	11681.4	2780.57	19292.3	6325.32	4.78834	0.151834
	Station6	20	Spatial_Survey	2016-07-29	20:56:15	29.1009	-92.2019	1.555	26.8062	30.4078	191.793	1785	0.8751
	Station6	20	Spatial_Survey	2016-07-29	20:56:15	29.1009	-92.2019	1.627	26.5363	30.6907	196.559	1884.3	0.8006
	Station6	20	Spatial_Survey	2016-07-29	20:56:15	29.1009	-92.2019	1.707	27.0359	30.4582	191.996	1669.7	0.797
	Station6	20	Spatial_Survey	2016-07-29	20:56:15	29.1009	-92.2019	1.755	26.9844	30.4768	191.708	1633	0.7922
	Station6	20	Spatial_Survey	2016-07-29	20:56:15	29.1009	-92.2019	1.799	27.0774	30.4537	191.017	1629.2	0.7596
	Station6	20	Spatial_Survey	2016-07-29	20:56:15	29.1009	-92.2019	1.949	26.8711	30.5055	189.227	1492.2	0.7724	0.113449	23.3	0.068761	0.144487	bld
	Station6	20	Spatial_Survey	2016-07-29	20:56:15	29.1009	-92.2019	2.119	27.697	30.2323	185.529	1407.2	0.8678
	Station6	20	Spatial_Survey	2016-07-29	20:56:15	29.1009	-92.2019	2.371	27.6553	30.2098	185.576	1271.1	0.8481
	Station6	20	Spatial_Survey	2016-07-29	20:56:15	29.1009	-92.2019	2.69	27.4918	30.2206	184.664	1041.2	0.8152
	Station6	20	Spatial_Survey	2016-07-29	20:56:15	29.1009	-92.2019	3.023	27.4762	30.2066	184.287	912.58	0.7467
	Station6	20	Spatial_Survey	2016-07-29	20:56:15	29.1009	-92.2019	3.35	27.7754	30.1261	185.225	717.36	0.8242
	Station6	20	Spatial_Survey	2016-07-29	20:56:15	29.1009	-92.2019	3.648	27.8613	30.1009	176.067	738.24	0.7614
	Station6	20	Spatial_Survey	2016-07-29	20:56:15	29.1009	-92.2019	3.883	28.0051	30.1443	175.595	624.04	0.74
	Station6	20	Spatial_Survey	2016-07-29	20:56:15	29.1009	-92.2019	4.065	28.0674	30.1657	175.951	549.14	0.7363
	Station6	20	Spatial_Survey	2016-07-29	20:56:15	29.1009	-92.2019	4.38	28.1684	30.1908	179.116	492.97	0.6693
	Station6	20	Spatial_Survey	2016-07-29	20:56:15	29.1009	-92.2019	4.721	28.2253	30.2041	179.775	396.53	0.5501
	Station6	20	Spatial_Survey	2016-07-29	20:56:15	29.1009	-92.2019	4.917	28.2624	30.2171	180.697	363.11	0.5274
	Station6	20	Spatial_Survey	2016-07-29	20:56:15	29.1009	-92.2019	5.094	28.3219	30.238	182.343	344.79	0.6123
	Station6	20	Spatial_Survey	2016-07-29	20:56:15	29.1009	-92.2019	5.296	28.3664	30.2506	182.072	289.53	0.506
	Station6	20	Spatial_Survey	2016-07-29	20:56:15	29.1009	-92.2019	5.587	28.4597	30.2636	183.576	263.77	0.5349
	Station6	20	Spatial_Survey	2016-07-29	20:56:15	29.1009	-92.2019	6.396	28.7589	30.1546	185.662	215.4	0.5632
	Station6	20	Spatial_Survey	2016-07-29	20:56:15	29.1009	-92.2019	6.52	28.8031	30.136	186.12	196.85	0.6082
	Station6	20	Spatial_Survey	2016-07-29	20:56:15	29.1009	-92.2019	6.779	28.9505	30.1045	185.685	169.53	0.587
	Station6	20	Spatial_Survey	2016-07-29	20:56:15	29.1009	-92.2019	7.06	29.3848	30.0242	182.736	156.53	0.4614
	Station6	20	Spatial_Survey	2016-07-29	20:56:15	29.1009	-92.2019	7.207	29.7012	29.9807	178.107	154.12	0.4283
	Station6	20	Spatial_Survey	2016-07-29	20:56:15	29.1009	-92.2019	7.534	30.2921	29.9746	166.927	134.72	0.1991
	Station6	20	Spatial_Survey	2016-07-29	20:56:15	29.1009	-92.2019	7.96	30.6649	29.9592	171.909	108.12	0.1868
	Station6	20	Spatial_Survey	2016-07-29	20:56:15	29.1009	-92.2019	8.378	30.9606	29.9467	175.746	96.025	0.1937
	Station6	20	Spatial_Survey	2016-07-29	20:56:15	29.1009	-92.2019	8.777	31.0863	29.918	171.176	84.682	0.2077
	Station6	20	Spatial_Survey	2016-07-29	20:56:15	29.1009	-92.2019	8.919	31.2013	29.8863	168.614	81.713	0.2688	0.0766715	4	0.074275	bld	bld
	Station6	20	Spatial_Survey	2016-07-29	20:56:15	29.1009	-92.2019	9.226	31.2704	29.8578	169.129	70.037	0.2953
	Station6	20	Spatial_Survey	2016-07-29	20:56:15	29.1009	-92.2019	9.487	31.294	29.8478	166.877	63.078	0.308
	Station6	20	Spatial_Survey	2016-07-29	20:56:15	29.1009	-92.2019	9.766	31.3329	29.8207	163.677	61.439	0.3477
	Station6	20	Spatial_Survey	2016-07-29	20:56:15	29.1009	-92.2019	10.055	31.3973	29.7756	161.832	56.598	0.4279
	Station6	20	Spatial_Survey	2016-07-29	20:56:15	29.1009	-92.2019	10.344	31.5389	29.7163	158.779	52.694	0.5439
	Station6	20	Spatial_Survey	2016-07-29	20:56:15	29.1009	-92.2019	10.488	31.8825	29.4917	135.588	47.433	0.5011
	Station6	20	Spatial_Survey	2016-07-29	20:56:15	29.1009	-92.2019	10.739	32.4404	29.1201	139.824	42	0.6022
	Station6	20	Spatial_Survey	2016-07-29	20:56:15	29.1009	-92.2019	11.162	33.4158	28.3746	123.048	36.258	0.8038
	Station6	20	Spatial_Survey	2016-07-29	20:56:15	29.1009	-92.2019	11.452	34.2876	27.699	8.57	36.553	0.6767
	Station6	20	Spatial_Survey	2016-07-29	20:56:15	29.1009	-92.2019	11.673	34.6512	27.4374	3.556	33.317	0.9608	0.516315	16.2	0.0522188	3.14322	1.21992
	Station6	20	Spatial_Survey	2016-07-29	20:56:15	29.1009	-92.2019	11.98	34.7735	27.338	3.752	29.63	0.9208
	Station6	20	Spatial_Survey	2016-07-29	20:56:15	29.1009	-92.2019	12.381	34.9125	27.2326	3.416	25.773	1.0887
	Station6	20	Spatial_Survey	2016-07-29	20:56:15	29.1009	-92.2019	12.721	35.0176	27.1562	3.663	23.164	1.1882
	Station6	20	Spatial_Survey	2016-07-29	20:56:15	29.1009	-92.2019	12.935	35.0415	27.1407	3.562	20.697	1.1552
	Station6	20	Spatial_Survey	2016-07-29	20:56:15	29.1009	-92.2019	13.182	35.0476	27.1364	3.131	18.568	1.1597
	Station6	20	Spatial_Survey	2016-07-29	20:56:15	29.1009	-92.2019	13.474	35.0525	27.1325	2.37	16.82	1.1781
	Station6	20	Spatial_Survey	2016-07-29	20:56:15	29.1009	-92.2019	13.731	35.0525	27.1326	2.402	14.578	1.2327
	Station6	20	Spatial_Survey	2016-07-29	20:56:15	29.1009	-92.2019	13.932	35.0523	27.1326	2.334	13.515	1.221
	Station6	20	Spatial_Survey	2016-07-29	20:56:15	29.1009	-92.2019	14.227	35.0538	27.1316	2.292	12.661	1.1399
	Station6	20	Spatial_Survey	2016-07-29	20:56:15	29.1009	-92.2019	14.359	35.0547	27.1309	2.301	11.946	1.1929
	Station6	20	Spatial_Survey	2016-07-29	20:56:15	29.1009	-92.2019	14.593	35.0538	27.1313	2.281	10.61	1.1921
	Station6	20	Spatial_Survey	2016-07-29	20:56:15	29.1009	-92.2019	15.116	35.0551	27.1295	2.301	8.0021	1.1786	1.69093	17.7	0.068761	2.39797	2.63041
	Station6	20	Spatial_Survey	2016-07-29	20:56:15	29.1009	-92.2019	15.26	35.0562	27.129	2.1	8.7911	1.2424
	Station5	22	Spatial_Survey	2016-07-30	11:31:46	28.8988	-91.3973	1.752	26.136	30.3893	181.076	26.535	0.2412
	Station5	22	Spatial_Survey	2016-07-30	11:31:46	28.8988	-91.3973	1.995	26.1419	30.3869	180.748	24.079	0.2494	NA	10.9	0.0577329	bld	bld
	Station5	22	Spatial_Survey	2016-07-30	11:31:46	28.8988	-91.3973	2.321	26.1464	30.3789	181.201	18.697	0.2605
	Station5	22	Spatial_Survey	2016-07-30	11:31:46	28.8988	-91.3973	2.527	26.1953	30.3727	181.165	19.147	0.3003
	Station5	22	Spatial_Survey	2016-07-30	11:31:46	28.8988	-91.3973	2.715	26.1749	30.3611	181.681	18.652	0.2881
	Station5	22	Spatial_Survey	2016-07-30	11:31:46	28.8988	-91.3973	3.156	26.3753	30.4038	180.699	14.452	0.2819
	Station5	22	Spatial_Survey	2016-07-30	11:31:46	28.8988	-91.3973	3.41	26.4364	30.4156	180.483	13.648	0.2665
	Station5	22	Spatial_Survey	2016-07-30	11:31:46	28.8988	-91.3973	3.643	26.588	30.4445	181.336	11.963	0.2472
	Station5	22	Spatial_Survey	2016-07-30	11:31:46	28.8988	-91.3973	4.057	26.7584	30.4482	180.876	10.313	0.2774
	Station5	22	Spatial_Survey	2016-07-30	11:31:46	28.8988	-91.3973	4.381	26.9168	30.4405	180.372	9.914	0.2399
	Station5	22	Spatial_Survey	2016-07-30	11:31:46	28.8988	-91.3973	4.581	26.9641	30.4375	180.334	9.1273	0.2024
	Station5	22	Spatial_Survey	2016-07-30	11:31:46	28.8988	-91.3973	4.713	26.9883	30.4367	181.138	9.0177	0.2267
	Station5	22	Spatial_Survey	2016-07-30	11:31:46	28.8988	-91.3973	4.964	27.1269	30.4342	181.038	8.0986	0.2074
	Station5	22	Spatial_Survey	2016-07-30	11:31:46	28.8988	-91.3973	5.221	27.2748	30.4333	180.358	7.3979	0.2102
	Station5	22	Spatial_Survey	2016-07-30	11:31:46	28.8988	-91.3973	5.337	27.3672	30.4269	179.296	6.257	0.2317
	Station5	22	Spatial_Survey	2016-07-30	11:31:46	28.8988	-91.3973	5.699	27.5594	30.4115	179.147	5.3885	0.2355
	Station5	22	Spatial_Survey	2016-07-30	11:31:46	28.8988	-91.3973	6.183	27.7386	30.3453	179.175	4.5924	0.2449
	Station5	22	Spatial_Survey	2016-07-30	11:31:46	28.8988	-91.3973	6.366	27.7845	30.2854	179.204	4.4386	0.2461
	Station5	22	Spatial_Survey	2016-07-30	11:31:46	28.8988	-91.3973	6.581	28.677	29.9034	180.991	4.2656	0.2529
	Station5	22	Spatial_Survey	2016-07-30	11:31:46	28.8988	-91.3973	6.791	31.0664	29.3715	169.261	3.8095	0.2278
	Station5	22	Spatial_Survey	2016-07-30	11:31:46	28.8988	-91.3973	7.176	32.3518	29.0951	95.834	3.3712	0.197	0.300372	4.7	0.068761	bld	bld
	Station5	22	Spatial_Survey	2016-07-30	11:31:46	28.8988	-91.3973	7.362	32.5199	29.0572	44.914	3.2292	0.1892
	Station5	22	Spatial_Survey	2016-07-30	11:31:46	28.8988	-91.3973	8.205	34.617	28.2512	2.352	2.3734	0.0923
	Station5	22	Spatial_Survey	2016-07-30	11:31:46	28.8988	-91.3973	8.361	34.7285	28.1709	0.026	2.2617	0.1184
	Station5	22	Spatial_Survey	2016-07-30	11:31:46	28.8988	-91.3973	8.582	34.8864	28.0741	-0.575	2.0419	0.1523
	Station5	22	Spatial_Survey	2016-07-30	11:31:46	28.8988	-91.3973	8.787	34.9328	28.0458	-0.442	1.8181	0.1893	0.577999	12.9	0.0797891	2.64639	5.27615
	Station5	22	Spatial_Survey	2016-07-30	11:31:46	28.8988	-91.3973	8.994	35.0423	27.9849	-0.447	1.6553	0.2229
	Station5	22	Spatial_Survey	2016-07-30	11:31:46	28.8988	-91.3973	9.256	35.0626	27.9652	-0.467	1.4842	0.2637
	Station5	22	Spatial_Survey	2016-07-30	11:31:46	28.8988	-91.3973	9.829	35.0996	27.9094	-0.449	1.2117	0.236
	Station5	22	Spatial_Survey	2016-07-30	11:31:46	28.8988	-91.3973	9.978	35.1114	27.8918	-0.449	1.1316	0.2381
	Station5	22	Spatial_Survey	2016-07-30	11:31:46	28.8988	-91.3973	10.227	35.1187	27.8797	-0.449	1.0344	0.2454
	Station5	22	Spatial_Survey	2016-07-30	11:31:46	28.8988	-91.3973	10.359	35.1208	27.8767	-0.449	0.98508	0.25
	Station5	22	Spatial_Survey	2016-07-30	11:31:46	28.8988	-91.3973	10.727	35.131	27.8584	-0.45	0.89147	0.2708
	Station5	22	Spatial_Survey	2016-07-30	11:31:46	28.8988	-91.3973	10.853	35.132	27.8566	-0.45	0.82856	0.2817
	Station5	22	Spatial_Survey	2016-07-30	11:31:46	28.8988	-91.3973	11.087	35.1332	27.8544	-0.45	0.7163	0.3138
	Station5	22	Spatial_Survey	2016-07-30	11:31:46	28.8988	-91.3973	11.333	35.1339	27.8526	-0.451	0.61551	0.3153
	Station5	22	Spatial_Survey	2016-07-30	11:31:46	28.8988	-91.3973	11.564	35.134	27.8524	-0.453	0.53518	0.323
	Station5	22	Spatial_Survey	2016-07-30	11:31:46	28.8988	-91.3973	11.994	35.1345	27.851	-0.439	0.38746	0.3364
	Station5	22	Spatial_Survey	2016-07-30	11:31:46	28.8988	-91.3973	12.255	35.1343	27.851	-0.445	0.30874	0.3486
	Station5	22	Spatial_Survey	2016-07-30	11:31:46	28.8988	-91.3973	12.405	35.1341	27.8511	-0.446	0.27163	0.3741	2.78807	19.6	0.107359	3.35615	3.7163
	CP1	23	Experimental	2016-07-30	12:44:17	28.8068	-91.3296	1.785	26.6216	30.4976	177.009	225.32	0.306
	CP1	23	Experimental	2016-07-30	12:44:17	28.8068	-91.3296	1.813	26.6215	30.4975	177.005	230.13	0.306
	CP1	23	Experimental	2016-07-30	12:44:17	28.8068	-91.3296	1.914	26.6295	30.5261	176.574	218.92	0.3197
	CP1	23	Experimental	2016-07-30	12:44:17	28.8068	-91.3296	1.964	26.6373	30.5555	176.293	209.73	0.2744	0.296068	3.9	0.0853032	0.268695	bld							2.61589e+06	24001.7	9090.66			1170.81	1234.15
	CP1	23	Experimental	2016-07-30	12:44:17	28.8068	-91.3296	2.134	26.6372	30.5557	176.549	216.27	0.2898
	CP1	23	Experimental	2016-07-30	12:44:17	28.8068	-91.3296	2.304	26.6299	30.5239	176.991	190.6	0.306
	CP1	23	Experimental	2016-07-30	12:44:17	28.8068	-91.3296	2.588	26.625	30.5061	176.358	163.51	0.2978
	CP1	23	Experimental	2016-07-30	12:44:17	28.8068	-91.3296	2.7	26.6271	30.5103	176.182	153.69	0.3124
	CP1	23	Experimental	2016-07-30	12:44:17	28.8068	-91.3296	2.947	26.622	30.4922	176.674	161.67	0.2726
	CP1	23	Experimental	2016-07-30	12:44:17	28.8068	-91.3296	3.49	26.6327	30.5149	176.904	133.06	0.2709
	CP1	23	Experimental	2016-07-30	12:44:17	28.8068	-91.3296	3.679	26.629	30.5069	176.759	118.91	0.2714
	CP1	23	Experimental	2016-07-30	12:44:17	28.8068	-91.3296	3.891	26.6297	30.5091	176.441	102.61	0.2839
	CP1	23	Experimental	2016-07-30	12:44:17	28.8068	-91.3296	4.344	26.6362	30.5128	176.64	94.864	0.2869
	CP1	23	Experimental	2016-07-30	12:44:17	28.8068	-91.3296	4.688	26.6289	30.5008	176.561	85.751	0.3164
	CP1	23	Experimental	2016-07-30	12:44:17	28.8068	-91.3296	5.138	26.6476	30.4151	176.061	78.672	0.3439
	CP1	23	Experimental	2016-07-30	12:44:17	28.8068	-91.3296	5.38	26.6585	30.2688	176.818	69.89	0.3618
	CP1	23	Experimental	2016-07-30	12:44:17	28.8068	-91.3296	5.833	26.8914	30.0363	165.806	59.133	0.3207
	CP1	23	Experimental	2016-07-30	12:44:17	28.8068	-91.3296	6.118	27.0053	30.0808	163.374	53.329	0.3001
	CP1	23	Experimental	2016-07-30	12:44:17	28.8068	-91.3296	6.475	27.0822	30.1318	161.156	49.292	0.258
	CP1	23	Experimental	2016-07-30	12:44:17	28.8068	-91.3296	6.851	27.1343	30.2114	163.531	46.733	0.2523
	CP1	23	Experimental	2016-07-30	12:44:17	28.8068	-91.3296	7.155	27.1864	30.2246	166.465	40.585	0.2697
	CP1	23	Experimental	2016-07-30	12:44:17	28.8068	-91.3296	7.572	27.4859	30.2776	169.998	34.857	0.2588
	CP1	23	Experimental	2016-07-30	12:44:17	28.8068	-91.3296	7.794	27.6331	30.3163	169.244	34.062	0.2876
	CP1	23	Experimental	2016-07-30	12:44:17	28.8068	-91.3296	8.277	27.7918	30.1766	169.354	31.122	0.3378
	CP1	23	Experimental	2016-07-30	12:44:17	28.8068	-91.3296	8.403	28.7377	29.9655	172.312	28.537	0.3141
	CP1	23	Experimental	2016-07-30	12:44:17	28.8068	-91.3296	8.746	31.2149	29.4473	144.933	26.046	0.2311
	CP1	23	Experimental	2016-07-30	12:44:17	28.8068	-91.3296	8.947	32.2325	29.2085	100.584	25.03	0.2125
	CP1	23	Experimental	2016-07-30	12:44:17	28.8068	-91.3296	9.108	33.4653	28.7206	42.161	20.692	0.1764	0.247936	10.2	0.118388	1.59949	1.53199							1.78185e+06	121263	19092			7171.24	7017.91
	CP1	23	Experimental	2016-07-30	12:44:17	28.8068	-91.3296	9.26	33.751	28.529	39.26	19.539	0.188
	CP1	23	Experimental	2016-07-30	12:44:17	28.8068	-91.3296	9.428	33.8155	28.4888	22.015	18.962	0.1632
	CP1	23	Experimental	2016-07-30	12:44:17	28.8068	-91.3296	9.744	34.1077	28.3153	18.173	17.289	0.159
	CP1	23	Experimental	2016-07-30	12:44:17	28.8068	-91.3296	9.928	34.2691	28.1903	13.681	16.479	0.1521
	CP1	23	Experimental	2016-07-30	12:44:17	28.8068	-91.3296	10.223	34.6055	27.9032	4.894	15.266	0.1456
	CP1	23	Experimental	2016-07-30	12:44:17	28.8068	-91.3296	10.574	34.7382	27.783	3.559	14.102	0.1279
	CP1	23	Experimental	2016-07-30	12:44:17	28.8068	-91.3296	10.624	34.7485	27.774	3.573	14.032	0.1308
	CP1	23	Experimental	2016-07-30	12:44:17	28.8068	-91.3296	10.702	34.7345	27.7869	3.6	13.446	0.1264
	CP1	23	Experimental	2016-07-30	12:44:17	28.8068	-91.3296	10.773	34.7203	27.7928	3.761	13.137	0.1366
	CP1	23	Experimental	2016-07-30	12:44:17	28.8068	-91.3296	10.78	34.7956	27.7368	3.55	12.518	0.1326
	CP1	23	Experimental	2016-07-30	12:44:17	28.8068	-91.3296	10.923	34.965	27.585	2.882	11.567	0.1562	0.109485	15.6	0.074275	1.04943	8.62232							2.80069e+06	260924	15019.8			21952.8	5862.43
	CP1	23	Experimental	2016-07-30	12:44:17	28.8068	-91.3296	11.064	35.0296	27.5367	2.731	10.916	0.1555
	CP1	23	Experimental	2016-07-30	12:44:17	28.8068	-91.3296	11.518	35.0819	27.5037	1.343	9.667	0.1629
	CP1	23	Experimental	2016-07-30	12:44:17	28.8068	-91.3296	11.79	35.1157	27.4816	1.174	8.8922	0.1718
	CP1	23	Experimental	2016-07-30	12:44:17	28.8068	-91.3296	12.4	35.1657	27.4516	0.163	7.3984	0.1927
	CP1	23	Experimental	2016-07-30	12:44:17	28.8068	-91.3296	12.588	35.1632	27.4529	0.135	6.9702	0.1866
	CP1	23	Experimental	2016-07-30	12:44:17	28.8068	-91.3296	12.872	35.1721	27.4479	0.149	6.0844	0.1795
	CP1	23	Experimental	2016-07-30	12:44:17	28.8068	-91.3296	13.115	35.1766	27.4459	0.072	5.3511	0.1891
	CP1	23	Experimental	2016-07-30	12:44:17	28.8068	-91.3296	13.714	35.1798	27.4451	-0.112	3.9689	0.2067
	CP1	23	Experimental	2016-07-30	12:44:17	28.8068	-91.3296	13.848	35.1798	27.445	-0.113	3.8194	0.21
	CP1	23	Experimental	2016-07-30	12:44:17	28.8068	-91.3296	13.903	35.1823	27.4435	0.089	3.5561	0.1936	0.770153	12.7	0.0853032	0.978454	9.56019							2.62348e+06	256576	15397.5			26183.7	11931.7
Station 3	CP1	27	Experimental	2016-07-31	12:09:23	28.8065	-91.331	2.221	28.3054	30.9577	190.801	204.19	0.149												2.61589e+06	24001.7	9090.66			1170.81	1234.15
Station 3	CP1	27	Experimental	2016-07-31	12:09:23	28.8065	-91.331	2.361	28.3035	30.963	191.202	239	0.1315
Station 3	CP1	27	Experimental	2016-07-31	12:09:23	28.8065	-91.331	2.593	28.3057	30.9587	191.429	208.54	0.1226
Station 3	CP1	27	Experimental	2016-07-31	12:09:23	28.8065	-91.331	2.821	28.3206	30.934	190.76	206.65	0.1468
Station 3	CP1	27	Experimental	2016-07-31	12:09:23	28.8065	-91.331	2.977	28.3287	30.9202	190.354	190.32	0.139
Station 3	CP1	27	Experimental	2016-07-31	12:09:23	28.8065	-91.331	3.356	28.3665	30.865	190.424	139.66	0.1346
Station 3	CP1	27	Experimental	2016-07-31	12:09:23	28.8065	-91.331	3.508	28.3167	30.9459	189.78	155.16	0.1409
Station 3	CP1	27	Experimental	2016-07-31	12:09:23	28.8065	-91.331	3.729	28.3509	30.8811	189.439	156.49	0.1489
Station 3	CP1	27	Experimental	2016-07-31	12:09:23	28.8065	-91.331	4.263	28.3352	30.9181	189.866	130.28	0.1871
Station 3	CP1	27	Experimental	2016-07-31	12:09:23	28.8065	-91.331	4.484	28.3902	30.8215	189.95	102.86	0.1989
Station 3	CP1	27	Experimental	2016-07-31	12:09:23	28.8065	-91.331	5.013	28.5269	30.6473	184.919	82.203	0.178
Station 3	CP1	27	Experimental	2016-07-31	12:09:23	28.8065	-91.331	5.185	28.6181	30.5228	184.92	79.457	0.1761
Station 3	CP1	27	Experimental	2016-07-31	12:09:23	28.8065	-91.331	5.455	28.6108	30.472	181.531	76.608	0.1608
Station 3	CP1	27	Experimental	2016-07-31	12:09:23	28.8065	-91.331	5.915	28.6058	30.4773	179.672	65.286	0.1604
Station 3	CP1	27	Experimental	2016-07-31	12:09:23	28.8065	-91.331	6.201	28.6298	30.4372	179.012	57.306	0.1647
Station 3	CP1	27	Experimental	2016-07-31	12:09:23	28.8065	-91.331	6.671	28.6913	30.3797	176.68	46.457	0.1449
Station 3	CP1	27	Experimental	2016-07-31	12:09:23	28.8065	-91.331	7.103	28.6893	30.3799	175.9	44.433	0.1544
Station 3	CP1	27	Experimental	2016-07-31	12:09:23	28.8065	-91.331	7.279	28.7093	30.3676	176.085	41.204	0.1609
Station 3	CP1	27	Experimental	2016-07-31	12:09:23	28.8065	-91.331	7.475	28.8001	30.3136	175.914	39.131	0.164
Station 3	CP1	27	Experimental	2016-07-31	12:09:23	28.8065	-91.331	7.73	28.7069	30.3698	171.253	36.624	0.1792
Station 3	CP1	27	Experimental	2016-07-31	12:09:23	28.8065	-91.331	7.969	28.8485	30.286	174.971	33.263	0.2026
Station 3	CP1	27	Experimental	2016-07-31	12:09:23	28.8065	-91.331	8.24	29.4386	30.0679	177.022	30.977	0.2247
Station 3	CP1	27	Experimental	2016-07-31	12:09:23	28.8065	-91.331	8.485	29.6296	30.018	145.734	28.644	0.2644
Station 3	CP1	27	Experimental	2016-07-31	12:09:23	28.8065	-91.331	8.653	29.9341	29.9109	147.208	27.926	0.2495
Station 3	CP1	27	Experimental	2016-07-31	12:09:23	28.8065	-91.331	8.969	30.3222	29.7863	142.81	24.631	0.3
Station 3	CP1	27	Experimental	2016-07-31	12:09:23	28.8065	-91.331	9.159	31.002	29.5748	130.529	23.767	0.3337
Station 3	CP1	27	Experimental	2016-07-31	12:09:23	28.8065	-91.331	9.611	30.7907	29.616	101.415	20.976	0.4394
Station 3	CP1	27	Experimental	2016-07-31	12:09:23	28.8065	-91.331	9.8	32.1741	29.228	105.826	19.403	0.4688	0.120517	NA	0.0689078	bld	bld	81.6413	16.0505	24.1905	4.7996	0.00081046	0.0669981	2.0682e+06	13464.4	7183.39	32611.4	3660.45	793.88	1419.53	793.88	765.469
Station 3	CP1	27	Experimental	2016-07-31	12:09:23	28.8065	-91.331	10.239	34.8197	27.6892	4.999	17.439	0.1592
Station 3	CP1	27	Experimental	2016-07-31	12:09:23	28.8065	-91.331	10.395	34.9272	27.6332	4.754	16.614	0.1547
Station 3	CP1	27	Experimental	2016-07-31	12:09:23	28.8065	-91.331	10.54	34.7574	27.7288	4.204	16.317	0.1558
Station 3	CP1	27	Experimental	2016-07-31	12:09:23	28.8065	-91.331	10.952	35.0699	27.5369	1.674	15.281	0.1456
Station 3	CP1	27	Experimental	2016-07-31	12:09:23	28.8065	-91.331	11.12	35.0845	27.5288	1.551	14.486	0.1466
Station 3	CP1	27	Experimental	2016-07-31	12:09:23	28.8065	-91.331	11.398	35.1294	27.497	1.398	13.08	0.1392
Station 3	CP1	27	Experimental	2016-07-31	12:09:23	28.8065	-91.331	11.552	35.1531	27.4825	1.196	12.395	0.1407
Station 3	CP1	27	Experimental	2016-07-31	12:09:23	28.8065	-91.331	11.796	35.1675	27.4737	0.257	11.033	0.1553
Station 3	CP1	27	Experimental	2016-07-31	12:09:23	28.8065	-91.331	11.862	35.1397	27.4939	0.747	10.233	0.1439	0.275164	NA	0.0631482	0.985075	10.0582	278.602	59.8608	523.764	107.548	0.00623628	0.235582	2.50101e+06	184403	30473.3	172383	17101.8	25177.4	6366.33	23990.1	3235.88
Station 3	CP1	27	Experimental	2016-07-31	12:09:23	28.8065	-91.331	11.963	35.1457	27.4897	0.81	9.9551	0.1493
Station 3	CP1	27	Experimental	2016-07-31	12:09:23	28.8065	-91.331	12.615	35.168	27.4787	0.556	8.0447	0.1502
Station 3	CP1	27	Experimental	2016-07-31	12:09:23	28.8065	-91.331	12.724	35.1695	27.4774	0.456	7.7889	0.1528
Station 3	CP1	27	Experimental	2016-07-31	12:09:23	28.8065	-91.331	13.131	35.1628	27.482	0.302	6.6202	0.1505
Station 3	CP1	27	Experimental	2016-07-31	12:09:23	28.8065	-91.331	13.337	35.164	27.482	0.473	6.0848	0.1571
Station 3	CP1	27	Experimental	2016-07-31	12:09:23	28.8065	-91.331	13.525	35.1673	27.4802	0.578	5.5634	0.1642
Station 3	CP1	27	Experimental	2016-07-31	12:09:23	28.8065	-91.331	13.849	35.1899	27.4632	1.267	4.9805	0.1735	0.440768	NA	0.0631482	0.758706	8.88278	312.038	81.4934	585.398	49.7481	0.00597457	0.208202	2.47272e+06	231000	35570.4	253151	33355.5	24950.5	3964.9	26564.8	7154.35	5.28652	0.407597
