# Supplementary material for: Single cell analyses reveal contrasting life strategies of the two main nitrifiers in the ocean
Source: Nat Commun. 2020 Feb 7;11:767. doi: 10.1038/s41467-020-14542-3 (PMC7005884; doi:10.1038/s41467-020-14542-3)
Supplement: Supplementary file 4 — Supplementary Data 2 [file 41467_2020_14542_MOESM4_ESM.xlsx]

## Sheet: 16S_rRNA_gene_tree
Supplementary Data 2 Accession numbers of sequences used for Nitrospinae 16S rRNA gene tree, genome, NxrA, UreC and CynS trees
16SrRNA gene Tree (Figure 3)
Accession Number/Genome ID	Identifier in Tree	Location	Clade	Sequence
2634166700	Uncultured Nitrospinae bacterium AD-261-E20	North Atlantic, Lat 51.07, Lon -25.85, 3200 m depth	1.a	TATCAACTGGAGAGTTTGATCCTGGCTCAGAACGAACGCTGGTGGCGTGCTTAACACATGCAAGTCGAACGAGAAAGTTTCCTTCGGGAAATTAGTAAAGTGGCGCAAGGGTGAGTATCACGTGAATAATCTGCCCTCGAGATCGGGATAACATGGTGAAAACTATGCTAATACCGGATAAGACCACATTTCATAAGAAATGCGGTAAAAGGAGTCTCAATCTTCACTCGAGGATGAGTTCGCGCAACATTAGCTTGTTGGTGAGATAAAAGCTCACCAAGGCTACGATGTTTAGCCGGCCTGAGAGGGTGAACGGCCACACTGGAACTGAGACACGGTCCAGACTCCTACGGGAGGCAGCAGTGGGGAATATTGCGCAATGGGCGAAAGCCTGACGCA…
EF646130	Uncultured Nitrospinae bacterium N67e_171	Namibian upwelling system	1	AGAGTTTGATCATGGCTCAGAACGAACGCTGGTGGCGTGCTTAACACATGCAAGTCGAACGAGAAAGTTTCTTTCGGGAAATTAGTAAAGTGGCGCAAGGGTGAGTATCACGTGAATAATCTGCCCTCGAGATCGGGATAACATGGTGAAAACTATGCTAATACCGGATAAGACCACATTTCATAAGAAATGCGGTAAAAGGAGTCTCAATCTTCACTCGAGGATGAGTTCGCGCAACATTAGCTTGTTGGTGAGATAAAAGCTCACCAAGGCTACGATGTTTAGCCGGCCTGAGAGGGTGAACGGCCACACTGGAACTGAGACACGGTCCAGACTCCTACGGGAGGCAGCAGTGGGGAATATTGCGCAATGGGCGAAAGCCTGACGCAGCAACGCCGT…
2634166750	Uncultured Nitrospinae bacterium AAA008-D05	South Atlantic Gyre, Lat -12.49, Lon -5.00, 800 m depth	1.a	AACTGGAGAGTTTGATCCTGGCTCAGAACGAACGCTGGTGGCGTGCTTAACACATGCAAGTCGAACGAGAAAGTTTCCTTCGGGAAATTAGTAAAGTGGCGCAAGGGTGAGTATCACGTGAATAATCTGCCCTCGAGATCGGGATAACATGGTGAAAACTATGCTAATACCGGATAAGACCACATTTCATAAGAAATGCGGTAAAAGGAGTCTCAATCTTCACTCGAGGATGAGTTCGCGCAACATTAGCTTGTTGGTGAGATAAAAGCTCACCAAGGCTACGATGTTTAGCCGGCCTGAGAGGGTGAACGGCCACACTGGAACTGAGACACGGTCCAGACTCCTACGGGAGGCAGCAGTGGGGAATATTGCGCAATGGGCGAAAGCCTGACGCAGCAA…
DQ396247	Uncultured Nitrospinae bacterium ctg_NISA221	Deep-sea octacoral	1	GAGTTTGATCCTGGCTCAGAACGAACGCTGGTGGCGTGCTTAACACATGCAAGTCGAACGAGAAAAATTCCTTCGGGGATTTAGTAAAGTGGCGCAAGGGTGAGTAACACGTGAATAATCTGCCCTCGAGATCGGGATAACATGGTGAAAACTATGCTAATACCGGATAAGACCACACCTCATAAGAGATGCGGGAAAAGGAGTCTCAATCTTCACTCGAGGATGAGTTCGCGCAACATTAGCTTGTTGGTGAGATAAAAGCTCACCAAGGCTACGATGTTTAGCCGGCCTGAGAGGGTGATCGGCCACACTGGAACTGAGACACGGTCCAGACTCCTACGGGAGGCAGCAGTGGGGAATATTGCGCAATGGGCGAAAGCCTGACGCAGCAACGCCGTG…
DQ009461	Uncultured Nitrospinae bacterium SPOTSMAY03_500m10	San Pedro Ocean Time Series, 500 m depth	1	AACGAACGCTGGCGGCGTGCTTAACACATGCAAGTCGAACGAGAAAGTTTCCTTCGGGAAACTAGTAAAGTGGCGCAAGGGTGAGTAACACGTGAATAATCTGCCCTCGAGATCGGGATAACTTGGCGAAAGCTAAGCTAATACCGGATAAGACCACATTTCACAAGAAATGCGGAAAAAGGAGTCTCAATCTACACTCGAGGATGAGTTCGCGGACCATTAGCTTGTTGGTGAGATAAAAGCTCACCAAGGCTACGATGGTTAGCCGGCCTGAGAGGGTGAACGGCCACACTGGAACTGAGACACGGTCCAGACTCCTACGGGAGGCAGCAGTGGGGAATATTGCGCAATGGGCGAAAGCCTGACGCAGCAACGCCGTGTGAGCGATGAAGGCTTTAG…
2636297719	Uncultured Nitrospinae bacterium SCGC AC-312-F10	Northeast Pacific, Lat 50.00, Lon -145.00, 1000 m depth	1	AATAACTGGAGAGTTTGATCCTGGCTCAGAACGAACGCTGGCGGTGTGCTTAACACATGCAAGTCGAACGAGAACGTTTCCTTCGGGAAACTAGTAAAGTGGCGCAAGGGTGAGTAACACGTGAATAATCTGCCCTCGAGATCGGGATAACTTGGCGAAAGCTAGGCTAATACCGGATAAGACCACATTTCATAAGAAATGCGGAAAAAGGAGTCTCAATCTTCACTCGAGGATGAGTTCGCGGACCATTAGCTTGTTGGTGAGATAAAAGCTCACCAAGGCTACGATGGATAGCCGACCTGAGAGGGTGATCGGCCACACTGGAACTGAGACACGGTCCAGACTCCTACGGGAGGCAGCAGTGGGGAATATTGCGCAATGGGCGAAAGCCTGACGCAG…
HQ672580	Uncultured Nitrospinae bacterium F9P12500_S_D06	Northeast subarctic Pacific Ocean, Station P12, 48.97 N 130.67 W, 500 m depth	1	AGAGTTTGATCCTGGCTCAGAACGAACGCTGGCGGTGTGCTTAACACATGCAAGTCGAACGAGAACGTTTCCTTCGGGGAACTAGTAAAGTGGCGCAAGGGTGAGTAACACGTGAATAATCTGCCCTCGAGATTGGGATAACTTGGCGAAAGCTAGGCTAATACCGGATAAGACCACGTTTCATAAGAAATGCGGAAAAAGGGGTCTCAACCTTCACTCGAGGATGAGTTCGCGGACCATTAGCTTGTTGGTGAGATAAAAGCTCACCAAGGCGACGATGGATAGCCGGCCTGAGAGGGTGATCGGCCACACTGGAACTGAGACACGGTCCAGACTCCTACGGGAGGCAGCAGTGGGGAATATTGCGCAATGGGCGAAAGCCTGACGCAGCAACACCGT…
GCA_001044505.1_ASM104450v1	Uncultured Nitrospinae bacterium SCGC_AAA799_A02	Brine-seawater interface of Atlantis II Deep in the Red Sea, Lat 21.2072 N, Lon 38.0459 E	1	ATAACTGGAGAGTTTGATCCTGGCTCAGAACGAACGCTGGCGGCGTGCTTAACACATGCAAGTCGAACGAGAAAGTTTCCTTCGGGAAGCGAGTAAAGTGGCGCAAGGGTGAGTAACACGTGAATAATCTACCCCCGAGACT-GGGATAACCTGGCGAAAGCTAGGCTAATACCGGATAAGACCACGTCTCTTAAGAGATGCGGAAAAAGGAGTCTCAACCTTCACTTGGGGATGAGTTCGCGGACCATTAGCTTGTTGGTGAGATAAAAGCTCACCAAGGCGACGATGGTTAGCCGGCCTGAGAGGGTGATCGGCCACACTGGAACTGAGACACGGTCCAGACTCCTACGGGAGGCAGCAGTGGGGAATATTGCGCAATGGGCGAAAGCCTGACGCAG…
GCA_001044495.1_ASM104449v1	Uncultured Nitrospinae bacterium SCGC_AAA799_C22	brine-seawater interface of Atlantis II Deep in the Red Sea, Lat 21.2072 N, Lon 38.0459 E	1	ATAACTGGAGAGTTTGATCCTGGCTCAGAACGAACGCTGGCGGCGTGCTTAACACATGCAAGTCGAACGAGAAAGTTTCCTTCGGGAAGCGAGTAAAGTGGCGCAAGGGTGAGTAACACGTGAATAATCTACCCCCGAGACT-GGGATAACCTGGCGAAAGCTAGGCTAATACCGGATAAGACCACGTCTCTTAAGAGATGCGGAAAAAGGAGTCTCAACCTTCACTTGGGGATGAGTTCGCGGACCATTAGCTTGTTGGTGAGATAAAAGCTCACCAAGGCGACGATGGTTAGCCGGCCTGAGAGGGTGATCGGCCACACTGGAACTGAGACACGGTCCAGACTCCTACGGGAGGCAGCAGTGGGGAATATTGCGCAATGGGCGAAAGCCTGACGCAG…
KM018337	Uncultured Nitrospinae bacterium ATIntfc1_RS3	Red Sea; Brine-seawater interface of Atlantis II Deep brine pool, Lat 21.20 N, Lon 38.40 E, 1998 m depth	1	TAGAGTTTGATCCTGGCTCAGGACGAACGCTGGCGGCGTGCTTAACACATGCAAGTCGAACGAGAAAGTTTCCTTCGGGAAGCGAGTAAAGTGGCGCAAGGGTGAGTAACACGTGAATAATCTACCCCCGAGACTGGGATAACCTGGCGAAAGCTAGGCTAATACCGGATAAGACCACGTCTCTTAAGAGATGCGGAAAAAGGAGTCTCAACCTTCACTTGGGGATGAGTTCGCGGACCATTAGCTTGTTGGTGAGATAAAAGCTCACCAAGGCGACGATGGTTAGCCGGCCTGAGAGGGTGATCGGCCACACTGGAACTGAGACACGGTCCAGACTCCTACGGGAGGCAGCAGTGGGGAATATTGCGCAATGGGCGAAAGCCTGACGCAGCAACGCCG…
EU491189	Uncultured Nitrospinae bacterium P9X2b7D06	Seafloor lavas from the Loi'hi Seamount Pisces Peak X2	1	GAGTTTGATCCTTTCTCAGAACGAACGCTGGCGGCGTGCTTAACACATGCAAGTCGAACGAGAAAGTCCCCTTCGGGGGGCGAGTAAAGTGGCGCAAGGGTGAGTAACACGTGAATAATCTGCCCCCGAAACTGGGATAACCTGACGAAAGTTGGGCTAATACCGGATAAGACCACATTTCACAAGAAATGCGGCCAAAGGAGCCTCAAGCTCCATTTGGGGATGAGTTCGCGGACCATTAGCTAGTTGGTGAGATAAAAGCCCACCAAGGCGACGATGGTTAGCCGGCCTGAGAGGGTGAACGGCCACACTGGAACTGAGACACGGTCCAGACTCCTACGGGAGGCAGCAGTGGGGAATATTGCGCAATGGGCGAAAGCCTGACGCAGCAACGCCGTG…
EU491155	Uncultured Nitrospinae bacterium P9X2b3H03	Seafloor lavas from the Loi'hi Seamount Pisces Peak X2		GAGTTTGATCCTGGCTCAGAACGAACGCTGGCGGCGTGCCTAACACATGCAAGTCGAACGAGAAAGTCCCTTCGGGGGCTAGTAAAGTGGCGCAAGGGTGAGTAACACGTGAATAATCTACCCCCAAATCTGGGATAACCTGGCGAAAGCCGAGCTAATACCGGATAAGACCACACTTCCAAAGAAGTGCGGTCAAAGGAGCCTCAAGTTCCGTTTGGGGAGGAGTTCGCGGACCATTAGCTTGTTGGTGAGATAAAAGCTCACCAAGGCGACGATGGATAGCCGGCCTGAGAGGGTGATCGGCCACACTGGAACTGAGACACGGTCCAGACTCCTACGGGAGGCAGCAGTGGGGAATATTGCGCAATGGGCGAAAGCCTGACGCAGCAACGCCGCGTG…
2681812871	Uncultured Nitrospinae bacterium AG-538-K21	North Atlantic Gyre, Lat 18.17, Lon -41.03, 511 m depth	1.a	AACTGGAGAGTTTGATCCTGGCTCAGAACGAACGCTGGTGGCGTGCTTAACACATGCAAGTCGAACGAGAAAGTTTCCTTCGGGAAATTAGTAAAGTGGCGCAAGGGTGAGTATCACGTGAATAATCTGCCCTCGAGATCGGGATAACATGGTGAAAACTATGCTAATACCGGATAAGACCACATTTCATAAGAAATGCGGTAAAAGGAGTCTCAACCTTCACTTGAGGATGAGTTCGCGCAACATTAGCTTGTTGGTGGGATAAAAGCTCACCAAGGCTACGATGTTTAGCCGGCCTGAGAGGGTGAACGGCCACACTGGAACTGAGACACGGTCCAGACTCCTACGGGAGGCAGCAGTGGGGAATATTGCGCAATGGGCGAAAGCCTGACGCAGCAA…
2634166816	Uncultured Nitrospinae bacterium AC-649-C23	Ogasawara Trench, Lat 29.15, Lon 142.80, 303 m depth	2.b	TATAACTGGAGAGTTTGATCCTGGCTCAGAACGAACGCTGGCGGCGTGCCTAACACATGCAAGTCGAACGAGAATTTTCCTTTCGGGGAAATAGTAAAGTGGCGCAAGGGTGAGTAACACGTGAATAATCTGCCTACGAATTCGGGATAACTCGGCGAAAGCTGTGCTAATACCGGATAAGACCACGTATCTTATGTTACGTGGCCAAAGGAGTCTCAAACTCCGTTTGTAGATGAGTTCGCGGACCATTAGCTTGTTGGCGGGATAACAGCCCACCAAGGCGACGATGGTTAGCCGGCCTGAGAGGGTGATCGGCCACACTGGAACTGAGACACGGTCCAGACTCCTACGGGAGGCAGCAGTGGGGAATATTGCGCAATGGGCGAAAGCCTGACGCAG…
2634166679	Uncultured Nitrospinae bacterium AC-738-P20	Aegean (Mediterranean Sea), Lat 38.58, Lon 25.19, 600 m depth	2.b	TATAACTGGAGAGTTTGATCCTGGCTCAGAACGAACGCTGGCGGCGTGCCTAACACATGCAAGTCGAACGAGAATTTTCCTTTCGGGGAAATAGTAAAGTGGCGCAAGGGTGAGTAACACGTGAATAATCTGCCTACGAATTCGGGATAACTCGGCGAAAGCTGTGCTAATACCGGATAAGACCACGTATCTTATGTTACGTGGCCAAAGGAGTCTCAAACTCCGTTTGTAGATGAGTTCGCGGACCATTAGCTTGTTGGCGGGATAACAGCCCACCAAGGCGACGATGGTTAGCCGGCCTGAGAGGGCGATCGGCCACACTGGAACTGAGACACGGTCCAGACTCCTACGGGAGGCAGCAGTGGGGAATATTGCGCAATGGGCGAAAGCCTGACGCAG…
KM018721	Uncultured Nitrospinae bacterium DSCIntfc_RS152	Red Sea; Brine-seawater interface of Discovery Deep brine pool, Lat 21.16 N, Lon 38.30 E, 2038 m depth	2	TAGAGTTTGATCCTGGCTCAGAACGAACGCTGGCGGCGTGCCTAACACATGCAAGTCGAACGAGAATTTTCCTTTCGGGGAAATAGTAAAGTGGCGCAAGGGTGAGTAACACGTGAATAATCTGCCTACGAATTCGGGATAACTCGGCGAAAGCTGTGCTAGTACCGGATAAGACCACGTATCTTATGTTATGTGGCCAAAGGAGTCTCAAACTCCGTTTGTAGATGAGTTCGCGGACCATTAGCTTGTTGGCGGGATAACAGCCCACCAAGGCGACGATGGTTAGCCGGCCTGAGAGGGTGATCGGCCACACTGGAACTGAGACACGGTCCAGACTCCTACGGGAGGCAGCAGTGGGGAATATTGCGCAATGGGCGAAAGCCTGACGCAGCAACGCCG…
KM018938	Uncultured Nitrospinae bacterium ERBIntfc_RS257	Red Sea; Brine-seawater interface of Erba Deep brine pool, Lat 20.44 N, Lon 38.10 E, 2381 m depth	2	AGAGTTTGATCATGGCTCAGAACGAACGCTGGCGGCGTGCCTAACACATGCAAGTCGAACGAGAATTTTCCTTTCGGGGAAATAGTAAAGTGGCGCAAGGGTGAGTAACACGTGAATAATCTGCCTACGAATTCGGGATAACTCGGCGAAAGCTGTGCTAATACCGGATAAGACCACGTCTCTTATGTGATGTGGCCAAAGGAGTCTCAAACTCCGTTTGTAGATGAGTTCGCGGACCATTAGCTTGTTGGCGGGATAACAGCCCACCAAGGCGACGATGGTTAGCCGGCCTGAGAGGGCGATCGGCCACACTGGAACTGAGACACGGTCCAGACTCCTACGGGAGGCAGCAGTGGGGAATATTGCGCAATGGGCGAAAGCCTGACGCAGCAACGCCGC…
KM019089	Uncultured Nitrospinae bacterium KBTIntfc_RS228	Red Sea; Brine-seawater interface of Kebrit Deep brine pool, Lat 24.43 N, Lon 36.16 E, 1467 m depth	2	TAGAGTTTGATCATGGCTCAGAACGAACGCTGGCGGCGTGCCTAACACATGCAAGTCGAACGAGAATTTTCCTTTCGGGGAAATAGTAAAGTGGCGCAAGGGTGAGTAACACGTGAATAATCTGCCTACGAATTCGGGATAACGCGGCGAAAGCTGTGCTAATACCGGATAAGACCACGTCTCTTATGTGATGTGGCCAAAGGAGTCTCAAACTCCGTTTGTAGATGAGTTCGCGGACCATTAGCTTGTTGGAGGGATAACAGCCCCCCAAGGCGACGATGGTTAGCCGGCCTGAGAGGGTGATCGGCCACACTGGAACTGAGACACGGTCCAGACTCCTACGGGAGGCAGCAGTGGGGAATATCGCGCAATGGGCGAAAGCCTGACGCAGCAACGCCG…
this study	GoM Nitrospinae		2	TATAACTGGAGAGTTTGATCCTGGCTCAGAACGAACGCTGGCGGCGTGCCTAACACATGCAAGTCGAACGAGAATTTTCCCTTCGGGGAAATAGTAAAGTGGCGCAAGGGTGAGTAACACGTGAATAATCTGCCTACGAATTCGGGATAACGCGGCGAAAGCTGTGCTAATACCGGATAAGACCACGTCTCTTATGAGATGCGGCCAAAGGAGCCTCAAGCTCCGTTTGTAGATGAGTTCGCGGACCATTAGCTTGTTGGCGGGATAACAGCCCACCAAGGCGACGATGGTTAGCCGGCCTGAGAGGGTGATCGGCCACACTGGAACTGAGACACGGTCCAGACTCCTACGGGAGGCAGCAGTGGGGAATATTGCGCAATGGGCGAAAGCCTGACGCAG…
this study	GoM Nitrospinae		2	TATAACTGGAGAGTTTGATCCTGGCTCAGAACGAACGCTGGCGGCGTGCCTAACACATGCAAGTCGAACGAGAATTTTCCCTTCGGGGAAATAGTAAAGTGGCGCAAGGGTGAGTAACACGTGAATAATCTGCCTACGAATTCGGGATAACGCGGCGAAAGCTGTGCTAATACCGGATAAGACCACGTCTCTTATGAGATGCGGCCAAAGGAGCCTCAAGCTCCGTTTGTAGATGAGTTCGCGGACCATTAGCTTGTTGGCGGGATAACAGCCCACCAAGGCGACGATGGTTAGCCGGCCTGAGAGGGTGATCGGCCACACTGGAACTGAGACACGGTCCAGACTCCTACGGGAGGCAGCAGTGGGGAATATTGCGCAATGGGCGAAAGCCTGACGCAG…
this study	GoM Nitrospinae		2	TATAACTGGAGAGTTTGATCCTGGCTCAGAACGAACGCTGGCGGCGTGCCTAACACATGCAAGTCGAACGAGAAAGTTTCCTTCGGGAAATCAGTAAAGTGGCGCAAGGGTGAGTAACACGTGAATAATCTGCCTACGAATTCGGGATAACTCGGCGAAAGTTGTGCTAATACCGAATAAGACCACGTCTCTTATGTGATGTGGCCAAAGGAGTCTCAAACTCCGTTTGTAGATGAGTTCGCGCACCATTAGCTTGTTGGCGGGATAACAGCCCACCAAGGCTACGATGGTTAGCCGACCTGAGAGGGTGATCGGCCACACTGGAACTGAGACACGGTCCAGACTCCTACGGGAGGCAGCAGTGGGGAATATTGCGCAATGGGCGAAAGCCTGACGCAG…
GU474877	Uncultured Nitrospinae bacterium HF0200_07G10	Hawaii Oceanographic Time-series study site ALOHA	2	ACGAACGCTGGCGGCGTGCCTAACACATGCAAGTCGAACGAGAAAGTTTCCTTCGGGAAACCAGTAAAGTGGCGCAAGGGTGAGTAACACGTGAATAATCTACCTATGAATTCGGGATAACTCGACGAAAGTTGTGCTAATACCGGATAAGACCACGTCTCTTATGTGATGTGGCCAAAGGAGTCTCAAACTTCGTTTATAGATGAGTTCGCGGACCATTAGCTTGTTGGCGGGATAACAGCCCACCAAGGCGACGATGGTTAGCCGGCCTGAGAGGGTGATCGGCCACACTGGAACTGAGACACGGTCCAGACTCCTACGGGAGGCAGCAGTGGGGAATATTGCGCAATGGGCGAAAGCCTGACGCAGCAACGCCGCGTGAGGGATGAAGGATTTTGG…
2639762703	Uncultured Nitrospinae bacterium AB-629-B18 - v2	North Atlantic Gyre, Lat 18.17, Lon -41.03, 511 m depth	1.a	AACTGGAGAGTTTGATCCTGGCTCAGAACGAACGCTGGTGGCGTGCTTAACACATGCAAGTCGAACGAGAAAGTTTCTTTCGGGAAATTAGTAAAGTGGCGCAAGGGTGAGTATCACGTGAATAATCTGCCCTCGAGATCGGAATAACATGGTGAAAACTATGCTAATGCCGGATAAGACCACATTTCATAAGAAATGCGGTAAAAGGAGTCTCAATCTTCACTCGAGGATGAGTTCGCGCAACATTAGCTTGTTGGTGAGATAAAAGCTCACCAAGGCTACGATGTTTAGCCGGCCTGAGAGGGTGAACGGCCACACTGGAACTGAGACACGGTCCAGACTCCTACGGGAGGCAGCAGTGGGGAATATTGCGCAATGGGCGAAAGCCTGACGCAGCAA…
2634166564	Uncultured Nitrospinae bacterium SCGC AD-113-L21	South Indian Ocean, Lat -33.56, Lon 39.88, 4000 m depth	2.a	TATAACTGGAGAGTTTGATCCTGGCTCAGAACGAACGCTGGCGGCGTGCCTAACACATGCAAGTCGAACGAGAAAGTTTCCTTCGGGAAACCAGTAAAGTGGCGCAAGGGTGAGTAACACGTGAATAATCTGCCTACGAATTCGGGATAACTCGACGAAAGTTGTGCTAATACCGGATAAGACCACACTTCTTATGGAG-CGTGGCCAAAGGAGTCTCAAACTCCGTTTGTAGATGAGTTCGCGGACCATTAGCTTGTTGGCGGGATAACAGCCCACCAAGGCGACGATGGTTAGCCGGCCTGAGAGGGTGATCGGCCACACTGGAACTGAGACACGGTCCAGACTCCTACGGGAGGCAGCAGTGGGGAATATTGCGCAATGGGCGAAAGCCTGACGCA…
2682017853	Uncultured Nitrospinae bacterium SAG AG-538-L21	North Atlantic Gyre, Lat 18.17, Lon -41.03, 511 m depth	2.a	TATAACTGGAGAGTTTGATCCTGGCTCAGAACGAACGCTGGCGGCGTGCCTAACACATGCAAGTCGAACGAGAAAGTTTCCTTCGGGAAACCAGTAAAGTGGCGCAAGGGTGAGTAACACGTGAATAATCTGCCTACGAATTCGGGATAACTCGACGAAAGTTGTGCTAATACCGGATAAGACCACACTTCCTATGGAGCGTGGCCAAAGGAGCCTCAAACTCCGTTTGTAGATGAGTTCGCGGACCATTAGCTTGTTGGCGGGATAACAGCCCACCAAGGCGACGATGGTTAGCCGGCCTGAGAGGGTGATCGGTCACACTGGAACTGAGACACGGTCCAGACTCCTACGGGAGGCAGCAGTGGGGAATATTGCGCAATGGGCGAAAGCCTGACGCAG…
GCA_001542995.1_ASM154299v1	Uncultured Nitrospinae bacterium LS_NOB	Glass sponge collected from seamount of South China Sea, Lat 17.61 N, Lon 117.76 E	2	TATAACTGGAGAGTTTGATCCTGGCTCAGAACGAACGCTGGCGGCGTGCCTAACACATGCAAGTCGAACGAGAAAGTTTCCTTCGGGAAACTGGTAAAGTGGCGCAAGGGTGAGTAACACGTGAATAATCTGCCTACGAATTCGGGATAACTCGGCGAAAGCTGTGCTAATACCGAATAAGACCACGTTTCTTATGTAATGTGGCCAAAGGAGTCTCAAACTCCGTTTGTAGATGAGTTCGCGGACCATTAGCTTGTTGGCGGGATAACAGCCCACCAAGGCGACGATGGTTAGCCGGCCTGAGAGGGTGATCGGCCACACTGGAACTGAGACACGGTCCAGACTCCTACGGGAGGCAGCAGTGGGGAATATTGCGCAATGGGCGAAAGCCTGACGCAG…
GCA_000341545.2_ASM34154v2	Nitrospina gracilis 3/211	Isolate, Atlantic ocean, ﻿Lat 0.1° 25' N, Lon 49° 15' W, surface water	Nitrospina	AACTGGAGAGTTTGATCCTGGCTCAGAACGAACGCTGGCGGCGTGCCTAACACATGCAAGTCGAACGAGAAAGTTCC-TTC-GGGAATGAGTAAAGTGGCGCAAGGGTGAGTAACACGTGAATAATCTGCCTTTGAGATT-GGGATAACCTGACGAAAGTTAGGCTAATACCGAATAAGACCACGTCTCATAAGAGATGCGGTAAAAGGAGTCTCAAACTCCACTCAAAGATGAGTTCGCGGACCATTAGCTAGTTGGTGAGATAAAAGCTCACCAAGGCTACGATGGTTAGCCGGCCTGAGAGGGTGATCGGCCACACTGGAACTGAGACACGGTCCAGACTCCTACGGGAGGCAGCAGTGGGGAATTTTGCGCAATGGGCGAAAGCCTGACGCAGCA…
AM110965	Uncultured Nitrospinae bacterium 3005	Pacific Ocean:the east Pacific, deep sea sediment	Nitrospina	AGAGTTTGATCCTGGCTCAGATTGCGAACGCTGGCGGCGTGCCTAACACATGCAAGTCGAACGAGAAAGTTCCTTCGGGAATNGTGAAAGTGGCGCAAGGGTGAGTAACACGTGAATAATCTGCCTTTGAGTTTGGGATAACCTGACGAAAGTTAGGCTAATACCGAATAAGACCACGTCTCACAAGAGATGCGGTAAAAGGAGTCTCAAACTCCACTCAAAGATGAGTTCGCGGACCATTAGCTAGTTGGTGAGATAAAAGCTCACCAAGGCTACGATGGTTAGCCGGCCTGAGAGGGTGATCGGCCACACTGGAACTGAGACACGGTCCAGACTCCTACGGGAGGCAGCAGTGGGGAATTTTGCGCAATGGGCGAAAGCCTGACGCAGCAACGCCGC…
JX645704	Nitrospina watsonii 347	Isolate, Black Sea, 100 m depth	Nitrospina	CGCTGGCGGCGTGCCTAACACATGCAAGTCGAACGAGAAAAGTCCCTTCGGGGATGAGTAAAGTGGCGCAAGGGTGAGTAACACGTGAATAATCTGCCTTTGAGTCTGGGATAACCTGACGAAAGTTAGGCTAATACCGGATAAGACCACGTCTCATAAGAGATGCGGTAAAAGGAGTCTCAAACTCCACTCAAAGATGAGTTCGCGGACCATTAGCTAGTTGGTGAGATAAAAGCTCACCAAGGCTACGATGGTTAGCCGGCCTGAGAGGGTGATCGGCCACACTGGAACTGAGACACGGTCCAGACTCCTACGGGAGGCAGCAGTGGGGAATTTTGCGCAATGGGCGAAAGCCTGACGCAGCAACGCCGCGTGAGCGATGAAGGCCTTCGGGTCGTA…
AY375081	Uncultured Nitrospinae bacterium B108	Western Pacific Warm Pool, deep sea sediment	Nitrospina	AGAGTTTGATCCTGGCTCAGAACGAACGCTGGCGGCGTGCTTAACACATGCAAGTCGAACGAGAAAGTTCCTTCGGGGACGAGTAAAGTGGCGCAAGGGTGAGTAACACGTGAATAATCTGCCTTTGAGCTCGGAATAACCTGACGAAAGTTAGGCTAATACCGGATAAGACCACGTTTCACAAGAAATGCGGTAAAAGGAGTCTCAAACTCCGCTCGAAGATGAGTTCGCGGACCATTAGCTTGTTGGTGAGATAAAAGCTCACCAAGGCGACGATGGTTAGCCGGCCTGAGAGGGTGATCGGCCACACTGGAACTGAGACACGGTCCAGACTCCTACGGGAGGCAGCAGTGGGGAATTTTGCGCAATGGGCGAAAGCCTGACGCAGCAACGCCGTGT…
JN977189	Uncultured Nitrospinae bacterium A0-056	Jiaozhao Bay sediment	Nitrospina sister clade	AGAGTTTGATCCTGGCTCAGAACGAACGCTGGCGGCGTGCCTAACACATGCAAGTCGAACGAGAAAGTTCCTTCGGGAATGAGTAAAGTGGCGCAAGGGTGAGTAACACGTGAATAATCTGCCTTCGAGACTGGGATAACTTGACGAAAGTTAAGCTAATACCGGATAAGACCACGCTTCATAAGGAGTGCGGTAAAAGGGGTCTCAAACCCTGCTTGAGGATGAGTTCGCGTACCATTAGCTTGTTGGTGAGATAACAGCTCACCAAGGCGACGATGGTTAGCCGGCCTGAGAGGGTGATCGGCCACACTGGAACTGAGACACGGTCCAGACTCCTACGGGAGGCAGCAGTGGGGAATCTTGCGCAATGGGCGAAAGCCTGACGCAGCAACGCCGCGT…
JN977323	Uncultured Nitrospinae bacterium B5-005	Jiaozhao Bay sediment	Nitrospina sister clade	AGAGTTTGATCCTGGCTCAGAACGAACGCTGGCGGCGTGCCTAACACATGCAAGTCGAACGAGAAAGTTCCTTCGGGGACGAGTAAAGTGGCGCACGGGTGAGTAACACGTGAATAATCTGCCTTCGAGACTGGGATAACTTGACGAAAGTTAAGCTAATACCGGATAAGACCACGCTTCATATGGAGTGCGGTAAAAGGGATCTCAAATCCTGCTTGAAGATGAGTTCGCGTACCATTAGCTTGTTGGTGAGATAACAGCTCACCAAGGCGACGATGGTTAGCCGGCCTGAGAGGGTGATCGGCCACACTGGAACTGAGACACGGTCCAGACTCCTACGGGAGGCAGCAGTGGGGAATCTTGCACAATGGGCGAAAGCCTGATGCAGCAACGCCGCGT…
GCA_000372225.1_ASM37222v1	Uncultured Nitrospinae bacterium SCGC AAA288-L16	North Pacific Gyre, Lat 23.00, Lon -157.00, 770 m depth	1.a	AACTGGAGAGTTTGATCCTGGCTCAGAACGAACGCTGGTGGCGTGCTTAACACATGCAAGTCGAACGAGAAAGTTTCCTTCGGGAAATTAGTAAAGTGGCGCAAGGGTGAGTATCACGTGAATAATCTGCCCTCGAGATCGGGATAACATGGTGAAAACTATGCTAATACCGGATAAGACCACATTTCATAAGAAATGCGGTAAAAGGAGTCTCAATCTTCACTCGAGGATGAGTTCGCGCAACATTAGCTTGTTGGTGAGATAAAAGCTCACCAAGGCTACGATGTTTAGCCGGCCTGAGAGGGTGAACGGCCACACTGGAACTGAGACACGGTCCAGACTCCTACGGGAGGCAGCAGTGGGGAATATTGCGCAATGGGCGAAAGCCTGACGCAGCAA…
NC_009943.1:680911-682482	Desulfococcus oleovorans Hxd3	Isolate	Outgroup	TTTAATTGGAGAGTTTGATCCTGGCTCAGATTGAACGCTGGCGGCGTGCTTAACACATGCAAGTCGTACGAGAAAGTTTCAGCTTGCTGAAACAAGTAAAGTGGCGCACGGGTGAGTAACGCGTGGGTAATCTGCCCCTGGGTTCGGGATAACCCGCCGAAAGGCGAGCTAATACCGGATAACATCTTTGACACCTCGGTGTTAAAGATCAAAGGTAGCCTCTACATGTAAGCTTCTGCCGAGGGATGAGCCCGCGTACCATTAGTTTGTTGGTGGGGTAACGGCTCACCAAGACGTTGATGGTTAGCTGGTCTGAGAGGATGATCAGCCACACTGGAACTGAGACACGGTCCAGACTCCTACGGGAGGCAGCAGTGAGGAATTTTGCGCAATGGGGGA…
NR_074955	Desulfobacca acetoxidans strain DSM 11109	Isolate	Outgroup	AGAGTTTGATCCTGGCTCAGAATGAACGCTGGCGGCGTGCTTAACACATGCAAGTCGTACGAGAAAGCCCGGCTTGCCGGGCAAGTAAAGTGGCGCACGGGTGAGTAACGCGTGGGTAATCTACCTTCGTTTGGGGGATAACCTACCGAAAGGTGGGCTAATACCGCATAACGTGATCGAGCTCTGGCTTGATCGCCAAAGGTGGCCTCTCCATGGAAGCTACCGAGTGAAGATGAGCCCGCGTCCCATTAGCTAGTTGGTAAGGTAAAAGCTTACCAAGGCGACGATGGGTAGCTGGTCTGAGAGGATGGCCAGCCACACTGGAACTGGAACACGGTCCAGACTCCTACGGGAGGCAGCAGTGAGGAATCTTGCGCAATGGGGGCAACCCTGACGCAG…
GU993263	Syntrophus aciditrophicus strain ATCC 700169	Isolate	Outgroup	AGAACGAACGCTGGCGGCGTGCCTAACACATGCAAGTCGTACGAGAAAATCCGTTTCGGCGGATGAGTAAAGTGGCGCACGGGTGAGTAACGCGTGGATAATCTGCCTTTAAGCTGGGAATAACTCATCGAAAGGTGGGCTAATACCCGATAATGCTATGCAGCTAAGGTTGTATAGTCAAAGAGAGCCTCTGCTTGCAAGCCCTCACTTAGAGATGAGTCCGCGTACCATTAGCTAGTTGGTAGGGTAATGGCCTACCAAGGCGATGATGGTTAGCTGGTCTGAGAGGATGATCAGCCACACTGGAACTGAGACACGGTCCAGACTCCTACGGGAGGCAGCAGTGAGGAATATTGCGCAATGGGGGAAACCCTGACGCAGCAACGCCGCGTGAGTGAG…
NC_018025.1:c3289626-3288064	Desulfomonile tiedjei DSM 6799	Isolate	Outgroup	TTAAACTGGAGAGTTTGATCCTGGCTCAGAACGAACGCTGGCGGCGTGCCTAACACATGCAAGTCGTACGAGAAACATATCCTTCGGGGTATGGAGTAAAGTGGCGCACGGGTGAGTAACACGTGGGTAACCTGCCCTATGGTTCGGGATAACTGGCCGAAAGGCCCGCTAATACCGGATGAGACCACATGAGCTCCGGCTCAAGGGGTCAAAGTCGGCCTCTCGACGAAGCCGATGCCAAAGGATGGGCTCGCGGACCATTAGCTTGTTGGTGAGGTAACGGCTCACCAAGGCCGAGATGGTTAGCTGGTCTGAGAGGATGATCAGCCACACTGGAACTGAGACACGGTCCAGACTCCTACGGGAGGCAGCAGTGAGGAATATTGCGCAATGGAGGAA…
NC_014365.1:333728-335289	Desulfarculus baarsii DSM 2075	Isolate	Outgroup	TTTAACTGGAGAGTTTGATCCTGGCTCAGAACGAACGCTGGCGGCAGGCCTAACACATGCAAGTCGCACGAGAACGATTCCCTTCGGGGAGACTAGTAAAGTGGCGCACGGGTGAGTAACGCGTGGGTAATCTACCTGATGGTACGGAATAACGTCTCGAAAGGGGCGCTAATACCGTATAAGACCACGACAACTGCGGTTGTTGCGGTCAAAGGGGGCCTCTCTATAGAAGCTCCTGCCATTGGACGAGCCCGCGTCCCATTAGCTTGTTGGTGAGGTAACGGCTCACCAAGGCCGCGATGGGTAGCTGGTCTGAGAGGATGATCAGCCACACTGGGACTGGAACACGGCCCAGACTCCTACGGGAGGCAGCAGTGAGGAATCTTGCGCAATGGGGGA…
NC_007517.1:1310037-1311594	Geobacter metallireducens GS-15	Isolate	Outgroup	AAACTGGAGAGTTTGATCCTGGCTCAGAACGAACGCTGGCGGCGTGCCTAACACATGCAAGTCGAACGTGAAGGGGGCTTCGGTCCCCGGAAAGTGGCGCACGGGTGAGTAACGCGTGGATAATCTGCCCAGTGATCTGGGATAACATCTCGAAAGGGGTGCTAATACCGGATAAGCCCACGGAGTCCTTGGATTCTGCGGGAAAAGGGGGGGACCTTCGGGCCTTTTGTCACTGGATGAGTCCGCGTACCATTAGCTAGTTGGTGGGGTAATGGCCCACCAAGGCTACGATGGTTAGCTGGTCTGAGAGGATGATCAGCCACACTGGAACTGAGACACGGTCCAGACTCCTACGGGAGGCAGCAGTGGGGAATTTTGCGCAATGGGCGAAAGCCTGAC…
NC_002939.5:684688-686243	Geobacter sulfurreducens	Isolate	Outgroup	AAACTGGAGAGTTTGATCCTGGCTCAGAACGAACGCTGGCGGCGTGCCTAACACATGCAAGTCGAACGTGATCCATCCTTCGGGGTGGTGAAAGTGGCGCACGGGTGAGTAACGCGTGGATAATCTGCCCGAGGATTTGGGATAACATCTCGAAAGGGGTGCTAATACCGAATAAGCCCACGGGGTCTACGGATCTTGCGGGAAAAGGGGGGGACTTTCGGGCCTCCTGTCTTCGGATGAGTCCGCGTACCATTAGCTAGTTGGTAGGGTAATGGCCTACCAAGGCGACGATGGTTAGCTGGTCTGAGAGGATGATCAGCCACACTGGAACTGAGACACGGTCCAGACTCCTACGGGAGGCAGCAGTGGGGAATTTTGCGCAATGGGGGAAACCCTGAC…
JN166293	Uncultured marine microorganism HOT157_350m24	Hawaii Ocean Time series, 350 m depth	1	TAGGGTTTGATTCTGGCTCAGAACGAACGCTGGTGGCGTGCTTAACACATGCAAGTCGAACGAGAAAGTTTCCTTCGGGAAATTAGTAAAGTGGCGCAAGGGTGAGTATCACGTGAATAATCTGCCCTCGAGATCGGGATAACATGGTGAAAACTATGCTAATACCGGATAAGACCACATTTCATAAGAAATGCGGTAAAAGGAGTCTCAATCTTCACTTGAGGATGAGTTCGCGCAACATTAGCTTGTTGGTGAGATAAAAGCTCACCAAGGCTACGATGTTTAGCCGGCCTGAGAGGGTGAACGGCCACACTGGAACTGAGACACGGTCCAGACTCCTACGGGAGGCAGCAGTGGGGAATATTGCGCAATGGGCGAAAGCCTGACGCAGCAACGCCG…

## Sheet: Genome_tree
Genome Tree (Supplementary Figure 1)
Accession Number/Genome ID	Identifier in Tree
GCA_001542995.1_ASM154299v1	Nitrospina sp. LS_NOB
GCA_002787235.1_ASM278723v1	Nitrospinae bacterium CG11_big_fil_rev_8_21_14_0_20_45_15
GCA_000341545.2_ASM34154v2	Nitrospina gracilis 3/211
GCA_002454045.1_ASM245404v1	Nitrospina sp. UBA6727
GCA_002453875.1_ASM245387v1	Nitrospina sp. UBA6737
2651870059	unclassified Nitrospina Bin 24
2651870060	unclassified Nitrospina Bin 25
2651870063	unclassified Nitrospina Bin 47-2
2681812871	Nitrospinae bacterium AG-538-K21
GCA_002786505.1_ASM278650v1	Nitrospinae bacterium CG22_combo_CG10-13_8_21_14_all_47_10
GCA_002796165.1_ASM279616v1	Nitrospinae bacterium CG11_big_fil_rev_8_21_14_0_20_56_8
2681812872	Nitrospinae bacterium AG-538-L21
GCA_000375765.1_ASM37576v1	Nitrospina sp. AB-629-B18
GCA_002705185.1_ASM270518v1	Nitrospina sp. NAT221
GCA_003487765.1_ASM348776v1	Nitrospina sp. UBA8172
GCA_003526595.1_ASM352659v1	Nitrospina sp. UBA9663
GCA_000372225.1_ASM37222v1	Nitrospina sp. SCGC AAA288-L16
2639762703	Nitrospina sp. AB-629-B18 - v2
2651870061	unclassified Nitrospina Bin 47
GCA_003451695.1_ASM345169v1	Nitrospina sp. UBA8891
GCA_001643565.1_ASM164356v1	Nitrospina sp. SPGG3
2788500555	Nitrospina sp. NAT278
GCA_002697825.1_ASM269782v1	Nitrospina sp. NAT278
2788500556	Nitrospina sp. SP265
2634166700	Nitrospinae bacterium AD-261-E20
2634166755	Nitrospinae bacterium AAA286-M02
2634166788	Nitrospinae bacterium AC-312-F10
GCA_001044495.1_ASM104449v1	Nitrospina sp. SCGC_AAA799_C22
2671180319	Nitrospina sp. SCGC_AAA799_C22
2634166679	Nitrospinae bacterium AC-738-P20
2634166695	Nitrospinae bacterium AD-150-O19
2639762704	Nitrospina sp. AB-629-B06 - v2
2634166816	Nitrospinae bacterium AC-649-C23
2634166750	Nitrospinae bacterium AAA008-D05
2634166564	Nitrospinae bacterium AD-113-L21
2681812873	Nitrospinae bacterium AG-538-I02
GCA_001044505.1_ASM104450v1	Nitrospina sp. SCGC_AAA799_A02
2684622653	Nitrospina sp. SCGC_AAA799_A02
2634166698	Nitrospinae bacterium AD-259-M10
2651870062	unclassified Nitrospina Bin 47-1
GCA_000196815.1_ASM19681v1	Nitrospira defluvii
GCA_001458695.1_NiCh1	Candidatus Nitrospira inopinata ENR4
GCA_001458735.1__COMA1_	Candidatus Nitrospira nitrosa COMA1
GCA_001458775.1__COMA2_	Candidatus Nitrospira nitrificans COMA2
metabat-bins.SuperStringent_95_90.90.fa.round.40	GoM Nitrospinae Cluster B (90B)
metabat-bins.SuperStringent_99_98.76.fa.round.20	GoM Nitrospinae Cluster A (76A)
metabat-bins.sensitive.55.fa.round.50	GoM Nitrospinae Cluster B (55B)
metabat-bins.SuperStringent_99_98.111.fa.round.110	GoM Nitrospinae Cluster B (111B)
metabat-bins.SuperStringent_98_96.32.fa.round.20	GoM Nitrospinae Cluster A (32A)
metabat-bins.SuperStringent_95_90.304.fa.round.20	GoM Nitrospinae Cluster A (304A)
metabat-bins.SuperStringent_99_98.36.fa.round.90	GoM Nitrospinae Cluster C (36C)
GCA_000018405.1_ASM1840v1	Desulfococcus oleovorans Hxd3
GCA_000266945.1_ASM26694v1	Desulfomonile tiedjei DSM 6799
GCA_000143965.1_ASM14396v1	Desulfarculus baarsii DSM 2075
GCA_000195295.1_ASM19529v1	Desulfobacca acetoxidans DSM 11109

## Sheet: NxrA_tree
NxrA Tree (Supplementary Figure 5)
Accession Number/Genome ID	Identifier	Sequence
DCZO01000011.1_43	Nitrospira sp. UBA2082	MFLSRRQFLKVSAGTVAAVAVADKVLALTALQPVIEVGNPLGDYPDRSWERVYHDQYRYDSSFTWVCSPNDTHACRVRAFVRNGVIMRVEQNYDHQTYEDLYGNRGTFAHNPRMCLKGFTFHRRVYGPYRLKGPLMRKGWKQWMDDGSPELTPETKRKYKFDSRFLDDMLRVSWDTAFTYAAKAMIIIATRYSGEAGARRLREQGYAPEMIEMMKGAGTRCFKHRSGMPVLGIIGKMGNTRMNGGINALLDTWIRKVGPDQAQGGRYWSNYTWHGDQNPAHPWWSGAQGSDIDLSDMRFSKLNTSWGKNFVENKMPEAHWKLECIERGARVVVITPEYNPTAYRADYWMPLRPESDGSLFLGAMKIIVDENMHDIDFMKSFSDAPILIRTDTLQYLDPR…
SPP64235.1	Nitrospira lenta BS10	MFLSRRQFLKVSAGTVAAVAVADKVLALTALQPVIEVGNPLGDYPDRSWERVYHDQYRYDSSFTWCCSPNDTHACRIRAFVRNGVVMRVEQNYDHQTYEDLYGNRGTFAHNPRMCLKGFTFHRRVYGPYRLKGPLMRKGWKAWVDDGSPELTPDTKRKYKFDSRFLDDMLRVSWDTAFTYAAKAMVIIATRYSGEAGARRLREQGYAPEMIEMMKGAGTRCFKHRAGMPVLGILGKMGNTRMNGGINALLDTWIRKVSPEQAQGGRYWSNYTWHGDQNPAQPWWSGAQGSDIDLSDMRFSKLNTSWGKNFVENKMPEAHWKLECIERGARVVVITPEYNPTAYRADYWMPLRPESDGALFIGAMKIIVDENMHDMDFLKSFTDAPILIRTDTLQYLDPR…
SPP64362.1	Nitrospira lenta BS10	MFLSRRQFLKVSAGTVAAVAVADKVLALTALQPVIEVGNPLGDYPDRSWERVYHDQYRYDSSFTWCCSPNDTHACRIRAFVRNGVVMRVEQNYDHQTYEDLYGNRGTFAHNPRMCLKGFTFHRRVYGPYRLKGPLMRKGWKAWMDDGSPELTPDTKRKYKFDSRFLDDMLRVSWDTAFTYAAKAMVIIATRYSGEAGARRLREQGYAPEMIEMMKGAGTRCFKHRAGMPVLGILGKMGNTRMNGGINALLDTWIRKVSPEQAQGGRYWSNYTWHGDQNPAHPWWSGAQGSDIDLSDMRFSKLNTSWGKNFVENKMPEAHWKLECIERGARVVVITPEYNPTAYRADYWMPLRPESDGALFLGAMKIIVDENMHDIDFLKSFTDAPILVRTDTLQYLDPR…
PLY28208.1	Nitrospira sp. CG24D	MFLSRRQFLKVSAGTVAAVAVADKVLALTALQPVIEVGNPLGDYPDRSWERVYHDQYRYDSSFTWCCSPNDTHACRIRAFVRNGVVMRVEQNYDHQTYEDLYGNRGTFAHNPRMCLKGFTFHRRVYGPYRLKGPLMRKGWKAWMDDGSPELTPDTKRKYKFDSRFLDDMLRVSWDTAFTYAAKAMVIIATRYSGEAGARRLREQGYAPEMIEMMKGAGTRCFKHRAGMPVLGILGKMGNTRMNGGINALLDTWIRKVSPEQAQGGRYWSNYTWHGDQNPAHPWWSGAQGSDIDLSDMRFSKLNTSWGKNFVENKMPEAHWKLECIERGARVVVITPEYNPTAYRADYWMPLRPESDGALFLGAMKIIVDENMHDIDFLKSFTDAPILVRTDTLQYLDPR…
OQW66184.1	Nitrospira sp. ST-bin5	MFLSRRQFLKVSAGTVAAVAVADKVLALTALQPVIEVGNPLGDYPDRSWERVYHDQYRYDSSFTWCCSPNDTHACRIRAFVRNGVVMRVEQNYDHQTYEDLYGNRGTFAHNPRMCLKGFTFHRRVYGPYRLKGPLMRKGWKAWMDDGSPELTPDTKRKYKFDSRFLDDMLRVSWDTAFTYAAKAMVIIATRYSGEAGARRLREQGYAPEMIEMMKGAGTRCFKHRAGMPVLGILGKMGNTRMNGGINALLDTWIRKVSPEQAQGGRYWSNYTWHGDQNPAHPWWSGAQGSDIDLSDMRFSKLNTSWGKNFVENKMPEAHWKLECIERGARVVVITPEYNPTAYRADYWMPLRPESDGALFLGAMKIIVDENMHDIDFLKSFTDAPILVRTDTLQYLDPR…
ALA60912.1	Nitrospira moscoviensis NSP M-1	MFLSRRQFLKVSAGTVAAVAVADKVLALTALQPVIEVGNPLGDYPDRSWERVYHDQYRYDSSFTWCCSPNDTHACRIRAFVRNGVVMRVEQNYDHQTYEDLYGNRGTFAHNPRMCLKGFTFHRRVYGPYRLKGPLMRKGWKQWMDDGSPELTPETKRKYKFDSRFLDDMLRVSWDTAFTYAAKAYIIVATRYSGEAGARRLREQGYAPEMIEMMKGAGTRCFKHRAGMPVLGILGKMGNTRMNGGINALLDTWIRKVSPDQAQGGRYWSNYTWHGDQNPAHPWWSGAQGSDIDLSDMRFSKLNTSWGKNFVENKMPEAHWKLECIERGARVVVITPEYNPTAYRADYWMPLRPESDGALFLGAMKIMVDENMHDIDFLKQFTDAPILVRTDTLQYLDPR…
ALA60417.1	Nitrospira moscoviensis NSP M-1	MFLSRRQFLKVSAGTVAAVAVADKVLALTALQPVIEVGNPLGDYPDRSWERVYHDQYRYDSSFTWCCSPNDTHACRIRAFVRNGVVMRVEQNYDHQTYEDLYGNRGTFAHNPRMCLKGYTFHRRVYGPYRLKGPLMRKGWKQWMDDGSPELTPETKRKYKFDSRFLDDMLRVSWDTAFTYAAKAMIIVATRYSGEAGARRLREQGYAPEMIEMMKGAGTRCFKHRAGMPVLGIVGKMGNTRMNGGINALLDTWIRKVQPEQAQGGRYWSNYTWHGDQNPAHPWWSGAQGSDIDLSDMRFSKLNTSWGKNFVENKMPEAHWKLECIERGARVVVITPEYNPTAYRADYWMPLRPESDGSLFLGAMKIIVDENMHDIDFLKEFTDAPILVRTDTLQYLDPR…
ALA60412.1	Nitrospira moscoviensis NSP M-1	MFLSRRQFLKVSAGTVAAVAVADKVLALTALQPVIEVGNPLGDYPDRSWERVYHDQYRYDSSFTWCCSPNDTHACRIRAFVRNGVVMRVEQNYDHQTYEDLYGNRGTFAHNPRMCLKGFTFHRRVYGPYRLKGPLMRKGWKQWMDDGSPELTPETKRKYKFDSRFLDDMLRVSWDTAFTYAAKAYVVIATRYSGEAGARRLREQGYAPEMIEMMKGAGTRTTKFRAGMPVLGIVGKMGVTRFNGGIQSLLDTWIRKVGPDQAQGGRYWSNYTWHGDQNPAHPWWSGAQGSDIDLSDMRFSKLNTSWGKNFVENKMPEAHWKLECIERGARVVVITPEYNPTAYRADYWIPLRPESDGSLFLGAMKIIVDENMHDIDFLKSFTDAPILVRTDTLQYLDPR…
ALA56694.1	Nitrospira moscoviensis NSP M-1	MFLSRRQFLKVSAGTVAAVAVADKVLALTALQPVIEVGNPLGDYPDRSWERVYHDQYRYDSSFTWCCSPNDTHACRIRAFVRNGVVMRVEQNYDHQTYEDLYGNRGTFAHNPRMCLKGFTFHRRVYGPYRLKGPLMRKGWKQWMDDGSPELTPETKRKYKFDSRFLDDMLRVSWDTAFTYAAKAMIIVATRYSGEAGARRLREQGYAPEMIEMMKGAGTRCFKHRAGMPVLGILGKMGNTRMNGGINALLDTWIRKVSPDQAQGGRYWSNYTWHGDQNPAHPWWSGAQGSDIDLSDMRFSKLNTSWGKNFVENKMPEAHWKLECIERGARVVVITPEYNPTAYRADYWMPLRPESDGSLFLGAMKIIVDENMHDIDFLKSFTDAPILVRTDTLQYLDPR…
ALA60908.1	Nitrospira moscoviensis NSP M-1	MFLSRRQFLKVSSGTVAAAMLADKALALTALQPVVEVGNPLGEYPDRSWERVYHDQYRYDSSFTWCCSPNDTHACRIRAFVRNGVVMRVEQNYDHQTYEDLYGNRGTFAHNPRMCLKGYTFHRRVYGPYRLKGPLMRKGWKEWMDAGSPELTPDVKRKYKFDSRFLDDMLRVSWDTAFTYAAKAMIIVATRYSGEAGARRLREQGYAPEMIEMMKGAGTRCFKHRAGMPVLGILGKMGNTRMNGGINALLDTWIRKVNPEQAQGGRYWSNYTWHGDQNPAHPWWSGAQGSDIDLSDMRFSKLNTSWGKNFVENKMPEAHWKLECIERGARVVVITPEYNPTAYRADYWMPLRPESDGSLFLGAMKIIVDENMHDIDFLKSFTDAPILVRTDTLQYLDPR…
PHX90973.1	Nitrospirae bacterium Baikal-G1	MFLSRRQFLKVSVGTVAAVAVADKVLALTALQPVIEVGNPLGDYPDRSWERVYHDQYRYDSSFTWCCSPNDTHACRIRAFVRNGVVMRVEQNYDHQTYEDLYGNRGTFAHNPRMCLKGFTFHRRVYGPYRLKGPLMRKGWKEWMDAGSPELTPETKRKYKFDSRFLDDMLRVSWDTAFTYAAKAMIVIATRYSGEAGARRLREQGYAPEMIEMMKGAGTRTFKHRAGMPVLGIIGKMGNTRMNGGVNALLDTWIRKVSPDQAQGGRYWSNYTWHGDQNPAHPFWCGAQGSDIDLSDMRFSKLNTSWGKNFVENKMPEAHWKLECIERGARVVVITPEYNPTAYRADYWMPLRPASDGAIFLGAMKIIVDENMHDVDFLKGYTDSPVLVRTDTLQFLDPR…
GBL39943.1	Nitrospirae bacterium BD2	MFLSRRQFLKVSVGTVAAVAVADKVLALTALQPVIEVGNPLGDYPDRSWERVYHDQYRYDSSFTWCCSPNDTHACRIRAFVRNGVVMRVEQNYDHQTYEDLYGNRGTFAHNPRMCLKGFTFHRRVYGPYRLKGPLMRKGWKEWMDAGSPELTPETKRKYKFDSRFLDDMLRVSWDTAFTYAAKAMIVIATRYSGEAGARRLREQGYAPEMIEMMKGAGTRTFKHRAGMPVLGIIGKMGNTRMNGGVNALLDTWIRKVSPDQAQGGRYWSNYTWHGDQNPAHPFWCGAQGSDIDLSDMRFSKLNTSWGKNFVENKMPEAHWKLECIERGARVVVITPEYNPTAYRADYWMPLRPASDGAIFLGAMKIIVDENMHDVDFLKGYTDSPVLVRTDTLQFLDPR…
PLY23073.1	Nitrospira sp. CG24E	MFLSRRQFLKVSVGTVAAVAVADKVLALTALQPVIEVGNPLGDYPDRSWERVYHDQYRYDSSFTWVCSPNDTHACRVRAFVRNGVVMRVEQNYDHQTYEDLYGNRGTFAHNPRMCLKGFTFHRRVYGPYRLKGPLMRKGWKEWMDAGSPELSSETKRKYKFDSRFLDDMLRVSWDTAFTYAAKAMIIIATRYSGEAGARRLREQGYAPEMIEMMKGAGTRTFKHRAGMPVLGIIGKMGNTRINGGVNALLDTWIRKVSPDQAQGGRYWSNYTWHGDQNPAHPFWCGAQGSDIDLSDMRFSKLNTSWGKNFVENKMPEAHWKLECIERGARVVVITPEYNPTAYRADYWMPLRPASDGAIFLGAMKIIVDENMHDTDFLKGYTDSPVLVRTDTLQFLDPR…
PLZM01000240.1_1	Nitrospira sp. palsa_1315	MFVSRRQFLKVSAGTVAAVAVADKVLAMTALQPVIEVGNPLGEYPDRSWERVYHDQYRYDSSFTWVCSPNDTHACRIRAFVRNGVVMRVEQNYDHQTYEDLYGNRGTFAHNPRMCLKGYTFHRRVYGPYRLKGPLMRKGWKEWMDAGSPELTPETKRKYKFDSRFLDDMLRVSWDTAFTYAAKAMIIIATRYSGEAGARRLREQGYAPEMIEMMKGAGTRTFKHRAGMPVLGIIGKMGNTRMNGGVNALLDTWIRKVGPDQAQGGRYWSNYTWHGDQNPSDPWWCGAQASDCDLSDMRFSKLNTSWGKNFVENKMPEAHWKLESIERGARVVVITPEYNPTATRADYWMPLRPASDGAIFLGAMKIIVDENMHDVDFLKGYTDAPVLVRTDTLQFLDPR…
NEWT01000011.1_11	Nitrospira sp. CG24A	MFLSRRQFLKVTAGTVAAVAVADNVLALTALQPVIEVGNPLGDYPDRSWERVYHDQYRYDSSFTWVCSPNDTHACRVRAFVRNGVVMRVEQNYDHQTYEDLYGNRGTFAHNPRMCLKGFTFHRRVYGPYRLKGPLMRKGWKEWMDAGSPELTSETKRKYKFDSRFLDDMLRVSWDTAFTYAAKAMIIIATRYSGEAGARRLREQGYAPEMIEMMKGAGTRTFKHRAGMPVLGIIGKMGNTRMNGGINALLDTWIRKVSPEQAQGGRYWSNYTWHGDQNPSHPWWCGAQGSDIDLSDMRFSKLNTSWGKNFVENKMPEAHWKLECIERGARIVVITPEYNPTAYRADYWMPLRPASDGAIFLGAMKIIVDENMHDTDFLKGYTDSPVLVRTDTLQFLDPR…
NEWR01000016.1_136	Nitrospira sp. CG24C	MFLSRRQFLKVTAGTVAAVAVADRVLALTALQPVIEVGNPLGDYPDRSWERVYHDQYRYDSSFTWVCSPNDTHACRVRAFVRNGIVMRVEQNYDHQTYEDLYGNRGTFAHNPRMCLKGFTFHRRVYGPYRLKGPLMRKGWKEWMDAGSPELTSETKRKYKFDSRFLDDMLRVSWDTAFTYAAKAMIIIATRYSGEAGARRLREQGYAPEMIEMMKGAGTRTFKHRAGMPVLGIIGKMGNTRMNGGVNALLDSWIRKVGPEQAQGGRYWSNYTWHGDQNPSHPWIFGVQGSDCDLSDMRFSKLNTSWGKNFVENKMPEAHWKLECIERGARIVVITPEYNPTAYRADYWMPLRPASDGAIFLGAMKIIVDENMHDVDFLKGYTDSPMLVRTDTLQFLDPR…
SLM48386.1	Nitrospira japonica NJ11	MFLSRRQFLKVSAGTVAAVAVADKVLALTALQPVIEVGNPLGDYPDRSWERVYHDQYRYDSSFTWVCSPNDTHACRIRAFVRNGVVMRVEQNYDHQTYEDLYGNRGTFAHNPRMCLKGFTFHRRVYGPYRLKGPLMRKGWKQWMDDGSPELTPETKRKYKFDSRFLDDMMRVSWDTAFTYAAKSMIVIATRYSGEAGARRLREQGYAPEMIEMMKGAGTRCFKHRAGMPVLGIIGKMGNTRMNGGINALLDTWIRKVTSDQAQGGRYWSNYTWHGDQNPSQPWWCGAQASDIDLSDMRFSKLNTSWGKNFVENKMPEAHWKLESIERGGRIVVITPEYNPTAYRADYWMPLRPQSDGAIFLGAMKIITDENMHDIDFLKGYTDAPVLVRTDTLQFVDPR…
OLC41256.1	Nitrospirae bacterium 13_1_40CM_4_62_6	MTMFLSRRQFLKVSAGTVAAVAVADRALALTALQPVIEVGNPLGEYPDRSWERVYHDQYRYDSSFTWVCSPNDTHACRIRAFVRNGVVMRVEQNYDHQTYEDLYGNRGTFAHNPRMCLKGYTFHRRVYGPYRLKGPLMRRGWKEWMDAGSPELTPEVKRKYKFDSRFLDDMMRVSWDTAFTYVAKAYIIIATRYSGEAGARRLREQGYPPEMIEMMKGAGTRTMKHRSGMPVLGIVGKMGVTRMNGGVCALLDSWIRKVGADQAQGGRYWSNYTWHGDQNPSHPFWCGAQTSDIDLSDMRFSKLNTSWGKNFVENKMPEAHWKLESIERGARIVVITPEYNPTATRADYWMPVRPQSDGALFCGAMKIIIDENMHDVDFLKGYTDSPILIRTDTLQYLD…
CUS36293.1	Candidatus Nitrospira nitrificans COMA2	MRKGWKQWADDGSPELTPEAKRKYKFDSRFLDDMLRVSWDTAFTYAAKAMIVIATRYSGEAGARRLREQGYAPEMIEMMKGAGVRCFKHRAGMPILGFIGKHSNTRFNNSVLPLLDTWIRKVGPDQAQGGRYWNNYTWHGDQDPSQPFWNGTQNCDVDLSDMRFTKFNTSWGKNFVENKMPEAHWKLESIERGARIAVITPEYNPTAQRADYWIPLRPQSDGALFLGACKIILDENMQDIDYLKQFTDMPLLVRTDTLQYLDPRDVIQDYKFPDFSHSYSGRIQALKPEYIERLGGFMVWDMAKKQAVPLHREQVGWHFDKSGIEPALTGTYRVKLLNGREIDALPIYQLYLIHLQDYDLDTTHQITRSPKDLLVRWARDSGTIKPAAIHNGEGVCHYF…
CUS36764.1	Candidatus Nitrospira nitrificans COMA2	MRKGWKQWADDGSPELTPEAKRKYKFDSRFLDDMLRVSWDTAFTYAAKAMIVIATRYSGEAGARRLREQGYAPEMIEMMKGAGVRCFKHRAGMPILGFIGKHSNTRFNNSVLPLLDTWIRKVGPDQAQGGRYWNNYTWHGDQDPSQPFWNGTQNCDVDLSDMRFTKFNTSWGKNFVENKMPEAHWKLESIERGARIAVITPEYNPTAQRADYWIPLRPQSDGALFLGACKIILDENMQDIDYLKQFTDMPLLVRTDTLQYLDPRDVIQDYKFPDFSHSYSGRIQALKPEYIERLGGFMVWDMAKKQAVPLHREQVGWHFDKSGIEPALTGTYRVKLLNGREIDALPIYQLYLIHLQDYDLDTTHQITRSPKDLLVRWARDSGTIKPAAIHNGEGVCHYF…
CUS38776.1	Candidatus Nitrospira nitrificans COMA2	MLVSRRQFMKATAGTIAAAAVADKVLALTALQPVIEVGNPLGEYPDRSWERVYHDQYRYDSSFTWVCSPNDTHACRIRAFVRNGVVMRVEQNYDHQTYEDLYGNRGTFAHNPRMCLKGFTFHRRVYGPYRLKGPLMRKGWKQWADDGSPELTPEAKRKYKFDSRFLDDMLRVSWDTAFTYAAKAMIVIATRYSGEAGARRLREQGYAPEMIEMMKGAGVRCFKHRAGMPILGFIGKHSNTRFNNSVLPLLDTWIRKVGPDQAQGGRYWNNYTWHGDQDPSQPFWNGTQNCDVDLSDMRFTKFNTSWGKNFVENKMPEAHWKLESIERGARIAVITPEYNPTAQRADYWIPLRPQSDGALFLGACKIILDENMQDIDYLKQFTDMPLLVRTDTLQYLDPR…
LNDU01000058.1_24	Nitrospira sp. Ga0074138	MLVSRRQFMKATAGTIAAAAVADKVLALTALQPVIEVGNPLGEYPDRSWERVYHDQYRYDSSFTWVCSPNDTHACRIRAFVRNGVVMRVEQNYDHQTYEDLYGNRGTFAHNPRMCLKGFTFHRRVYGPYRLKGPLMRKGWKQWADDGSPELTPETKRKYKFDSRFLDDMLRVSWDTAFTYAAKAMIVIATRYSGEAGARRLREQGYAPEMIEMMKGAGVRCFKHRAGMPILGFIGKHSNTRFNNSVLPLLDTWIRKVGPDQAQGGRYWNNYTWHGDQDPSQPFWNGTQNCDVDLSDMRFTKFNTSWGKNFVENKMPEAHWKLESIERGARLAVITPEYNPTAQRADYWIPLRPQSDGALFLGACKIILDENMQDIDYIKQFTDMPLLVRTDTLQYLDPR…
CUS31266.1	Candidatus Nitrospira nitrosa COMA1	MVITRRQFMKASAGTIAAIAVADKVLALTALQPVTEVGNPLGEYPDRSWERVYHDQYRYDSSFTWVCSPNDTHACRIRAFVRNGVVMRVEQNYDHQTYEDLYGNRGTFAHNPRMCLKGFTFHRRVYGPYRLKGPLIRKGWKQWMDDGSPELTPETKRKYKFASRFLDDMLRVSWDTAFTYAAKAMVVIATRYSGEAGARRLREQGYAPEMVEMMKGAGVRCFKHRAGMPILGFIGKHSNTRFNNSVLPVLDTWVRKVGPDQAQGGRYWNNYTWHGDQDPSQPFWNGTQNCDVDLSDMRFTKFNTSWGKNFVENKMPEAHWKLESIERGARLAVITPEYNPTAQRADYWIPLRPQSDGALFLGACKIILDENMHDVDYLKQFTDMPLLVRTDTLQYLDPR…
OYT21884.1	Nitrospira sp. UW-LDO-01	MVITRRQFMKASAGTIAAIAVADKVLALTALQPVTEVGNPLGEYPDRSWERVYHDQYRYDSSFTWVCSPNDTHACRIRAFVRNGVVMRVEQNYDHQTYEDLYGNRGTFAHNPRMCLKGFTFHRRVYGPYRLKGPLIRKGWKQWMDDGAPELTPETKRKYKFASRFLDDMLRVSWDTAFTYAAKAMVVIATRYSGEAGARRLREQGYAPEMVEMMKGAGVRCFKHRAGMPILGFIGKHSNTRFNNSVLPVLDTWIRKVGPDQAQGGRYWNNYTWHGDQDPSQPFWNGTQNCDVDLSDMRFTKFNTSWGKNFVENKMPEAHWKLESIERGARLAVITPEYNPTASRADYWIPLRPQSDGALFLGACKIILDENMHDVDYLKQFTDMPLLVRTDTLQYLDPR…
OQW59136.1	Nitrospira sp. ST-bin4	MFASRRQFLKASAGTVAAAAIADNVLALTALQPVIEVGNPLGEYPDRSWERVYHDQYRYDSSFTWVCSPNDTHACRIRAFVRNGVVMRVEQNYDHQTYEDLYGNRGTFAHNPRMCLKGFTFHRRVYGPYRLKGPVMRKGWKQWMDDGSPELTSETKRKYKFDSRFLDDMLRVSWDTAFTYVAKAMIVIATRYSGEAGARRLREQGYAPEMIEMMKGAGVRCFKHRAGMPILGFIGKHSNTRFNNSVVPLLDAWIRKVGPDQAQGGRYWNNYTWHGDQDPSQPFWNGTQNCDVDLSDMRFTKFNTSWGKNFVENKMPEAHWKLESIERGARLAVITPEYNPTAQRADYWIPLRPQSDGAFFLGACKIIIEENMHDTDYLKQFTDMPLLVRTDTLQYLDPR…
DCZN01000116.1_21	Nitrospira sp. UBA2083	MFVSRRQFMKASVGTIAAAAVADKVLALTSLQPVIEVGNPLGEYPDRSWERVYHDQYRYDSSFTWVCSPNDTHACRIRAFVRNGVVMRVEQNYDHQTYEDLYGNRGTFAHNPRMCLKGFTFHRRVYGPYRLKGPLMRKGWKQWMDDGSPELTPETKRKYKFDSRFLDDMLRVSWDTAFTYAAKAMIIIATRYSGEAGARRLREQGYAPEMIEMMKGAGVRCFKHRAGMPILGFIGKHSNTRFNNSVLPVLDTWIRKVGPDQAQGGRYWNNYTWHGDQDPSQPWWNGTQNCDVDLSDMRFTKLNTSWGKNFVENKMPEAHWKLESIERGARLVVITPEYNPTASRADYWIPLRPQSDTSLFLGTCKIILDENMHDINYIKDFTDMPLLVRTDTLQYLDPR…
SLM45771.1	Nitrospira sp. ND1	MMQLSRRQFLKVSAGTVAVAAVADKALALTALQPVVEVDNPLGEYPDRSWERVYHDQYRYDSSFTWCCSPNDTHACRIRAFVRNGVVMRVEQNYDHQTYEDLYGNRGTFAHNPRMCLKGFTFHRRVYGPYRLKGPLMRKGWKQWMDDGSPELTSDAKRKYKFDSRFLDDMVRVSWDTAFTYVAKGLIVIGTRYSGEAGARRLREQGYAPEMIEMMKGAGVRTFKHRAGMPILGMMGKHANTRFNNCVLPLLDSWIRKVNPDQAQGGRYWNNYTWHGDQDPSQPWWNGTQNCDVDLSDMRFTKLNTSWGKNFVENKMPEAHWKLESMERGARLVVITPEYNPTASRADYWIPVRPETDGALFLGASKIILDENYQDIEFIKGFTDMPLLVRTDTLQYLDP…
DFWR01000181.1_2	Nitrospira sp. UBA4129	MRVEQNYDHQTYEDLYGNRGTFAHNPRMCLKGFTFHRRVYGPYRLKGPLMRKGWKQWMDDGSPELTSDAKRKYKFDSRFLDDMVRVSWDTAFTYVAKGLIVIGTRYSGEAGARRLREQGYAPEMIEMMKGAGVRTFKHRAGMPILGMMGKHANTRFNNCVLPLLDSWIRKVNPDQAQGGRYWNNYTWHGDQDPSQPWWNGTQNCDVDLSDMRFTKLNTSWGKNFVENKMPEAHWKLESMERGARLVVITPEYNPTASRADYWIPVRPETDGALFLGASKIILDENYQDIDFIKGFTDMPLLVRTDTLQYLDPHEVLRDYQVPDFTKSYSGRVQGLTQDQVQRLGGMMVWDLAKGKAVPLHREQVGLHLAQSGIDPALTGTYRIKLLNGREVDVMPIYQL…
CBK42928.1	Nitrospira defluvii	MMQLSRRQFLKVSAGTVAVAAVADKALALTALQPVVEVNNPLGEYPDRSWERVYHDQYRYDSSFTWVCSPNDTHACRIRAFVRNGVVMRVEQNYDHQTYEDLYGNRGTFAHNPRMCLKGFTFHRRVYGPYRLKGPLMRKGWKQWMDDGSPELTSDVKRKYKFDSRFLDDMVRVSWDTAFTYVAKGLIVIGTRYSGEAGARRLREQGYAPEMIEMMKGAGVRTFKHRAGMPILGMMGKHANTRFNNCVLPLLDSWIRKVNPDQAQGGRYWNNYTWHGDQDPSQPWWNGTQNCDVDLSDMRFTKLNTSWGKNFVENKMPEAHWKLESMERGARLVIITPEYNPTASRADYWIPVRPETDGALFLGASKIILDENYQDIDFIKGFTDMPLLVRTDTLQYLDP…
2727867939	Nitrospira sp. QS2205	MMQVSRRQFLKVSAGTVAVAAVADKALALTALQPVVEVDNPLGEYPDRSWERVYHDQYRYDSSFTWCCSPNDTHACRIRAFVRNGVVMRVEQNYDHQTYEDLYGNRGTFAHNPRMCLKGFTFHRRVYGPYRLKGPLMRKGWKQWMDDGSPELTSDVKRKYKFDSRFLDDMVRVSWDTAFTYVAKGLVVIGTRYSGEAGARRLREQGYAPEMIEMMKGAGVRTFKHRAGMPILGMMGKHANTRFNNCVLPLLDSWIRKVNPDQAQGGRYWNNYTWHGDQDPSQPWWNGTQNCDVDLSDMRFTKLNTSWGKNFVENKMPEAHWKLESIERGARLVVITPEYNPTASRADYWIPVRPETDGTLFLGASKIILDENYQDIEFIKGFTDMPLLVRTDTLQYLDP…
HAP39141.1	Nitrospira sp. UBA8978	MMQVSRRQFLKVSAGTVAAAAVADKALALTALQPVVEVDNPLGEYPDRSWERVYHDQYRYDSSFTWCCSPNDTHACRIRAFVRNGVVMRVEQNYDHQTYEDLYGNRGTFAHNPRMCLKGFTFHRRVYGPYRLKGPLMRKGWKQWMDDGSPELTSDVKRKYKFDSRFLDDMVRVSWDTAFTYVAKGLVVIGTRYSGEAGARRLREQGYAPEMIEMMKGAGVRTFKHRAGMPILGMMGKHANTRFNNCVLPLLDSWIRKVNPDQAQGGRYWNNYTWHGDQDPSQPWWNGTQNCDVDLSDMRFTKLNTSWGKNFVENKMPEAHWKLESIERGARLVVITPEYNPTASRADYWIPVRPETDGALFLGASKIILDENYQDIDFIKGFTDMPLLVRTDTLQYLDP…
RIK56599.1	Nitrospira sp. NOB	MQLSRRQFLKVSAGTVAAAAIADKALALTALQPVVEVDNPLGEYPDRSWERVYHDQYRYDSSFTWVCSPNDTHACRIRAFVRNGVVMRVEQNYDHQTYEDLYGNRGTFAHNPRMCLKGFTFHRRVYGPYRLKGPLMRKSWKQWMDDGSPELTPDVKRKYKFDARFLDDMIRVSWDTAFTYVAKAMIVISTRYSGEAGARRLREQGYAPEMIEMMKGAGVRCFKHRAGMPILGMMGKHANTRFNNCVLPLLDSWVRKINPDQAQGGRYWNNYTWHGDQDPSQPWWNGTQNCDVDLSDMRFTKLNTSWGKNFVENKMPEAHWKLESMERGARLVIITPEYNPTASRADYWIPVRPETDGALFLGSCKIILDENLHDIDFIKGFTDMPLLVRTDTLQYLDPH…
2727866018	Nitrospira sp. QS2205	MMQFSRRQFLKISAGTVAAAAIADRALALTALQPVVEVGNPLGEYPDRSWERVYHDQYRYDSSFTWCCSPNDTHACRIRAFVRNGVVMRVEQNYDHQTYEDLYGNRGTFAHNPRMCLKGFTFHRRVYGPYRLKGPLMRKGWRQWMDDGSPELTPETKTKYKFNARFLDDMQRVSWDTAFTYIAKGMVVIATRYSGESGARRLREQGYAPEMIEMMKGAGVRTFKHRAGMPILGLLGKHGNTRLNNCVLPLLDSWIRKVGPDQAQGGRYWNNYTWHGDQDPSQPWWNGTQNCDIDLNDMRFSKLNTSWGKNFVENKMPEAHWKLECMERGARLVVITPEYNPTASRADYWIPVRPETDGALFLGASKIIVDENMQDIDFIKGFTDMPLLVRTDTLQYLDP…
SLM46989.1	Nitrospira japonica NJ11	MVWSRRQFLKISAGTVAAVAVADKVLALTALQPVIEVGNPLGDYPDRSWERVYHDQYRYDSSFTWVCSPNDTHACRIRAFVRNGVVMRVEQNYDHQTYEDLYGNRGTFAHNPRMCLKGFTFHRRVYGPYRLKGPLMRKGWKQWMDDGSPELTPETKRKYKFDSRFLDDMIRVSWDTAFTYAGKGLIVIGTRYSGEAGARRLREQGYAPEMIEMMKGAGVRCFKHRAGMPILGLLGKHGNTRFNNSVLPLVDAWIRKVGPDQAQGGRYWNNYTWHGDQDPSQPWWNGTQNCDTDLSDMRFSKLNTSWGKNFTENKMPEAHWKLESIERGGRIVVITPEYNPTAYRADYWIPVRPESDGALFLGASRIIVEENLHDIDFLKQFTDMPLLVRTDTLQYLDPR…
SLM45754.1	Nitrospira sp. ND1	MQVSVSRRQFLKISAGTVAAVAVADKVLALTALQPVIEVGNPLGEYPDRSWERVYHDQYRYDSSFTWCCSPNDTHGCRVRAFVRNGVVMRVEQNYDHQTYEDLYGNRGTFAHNPRMCLKGFTFHRRVYGPYRLKGPLMRKGWKQWMDDGSPELTPDVKRKYKFDSRFLDDLNRVSWDTAFTYVAKAAVLIATRYSGEAGARRLREQGYAPEMIEMMKGAGVRTFKHRAGMPVLGIVGKMMNTRFNGGCLPLLDSWIRKVDADKAQGGKYYSNYTWHGDQDPSHPFWNGTQNCDVDLSDMRFSKLNTSWGKNFVENKMPEAHWKLESIERGARIVVITPEYNPTAYRADYWIPLRPETDGANFLGAAKIIFDENLQDIDYIKEFTDLPLLVRTDTLQYLD…
DBNR01000121.1_5	Nitrospira sp. UBA667	MQVSVSRRQFLKISAGTVAAVAVADKVLALTALQPVIEVGNPLGEYPDRSWERVYHDQYRYDSSFTWCCSPNDTHGCRVRAFVRNGVVMRVEQNYDHQTYEDLYGNRGTFAHNPRMCLKGFTFHRRVYGPYRLKGPLMRKGWKQWMDDGSPELTPDVKRKYKFDSRFLDDLNRVSWDTAFTYVAKAAVLIATRYSGEAGARRLREQGYAPEMIEMMKGAGVRTFKHRAGMPVLGIVGKMMNTRFNGGCLPLLDSWIRKVDADKAQGGKYYSNYTWHGDQDPSHPFWNGTQNCDVDLSDMRFSKLNTSWGKNFVENKMPEAHWKLESIERGARIVVITPEYNPTAYRADYWIPLRPETDGANFLGAAKIIFDENLQDIDYIKEFTDLPLLVRTDTLQYLD…
CBK42946.1	Nitrospira defluvii	MQVSVSRRQFLKISAGTVAAVAVADKVLALTALQPVIEVGNPLGEYPDRSWERVYHDQYRYDSSFTWCCSPNDTHGCRVRAFVRNGVVMRVEQNYDHQTYEDLYGNRGTFAHNPRMCLKGFTFHRRVYGPYRLKGPLMRKGWKQWMDDGSPELTPDVKRKYKFDSRFLDDLNRVSWDTAFTYVAKAAVLIATRYSGEAGARRLREQGYAPEMIEMMKGAGVRTFKHRAGMPVLGIVGKMMNTRFNGGCLPLLDSWIRKVDAEKAQGGKYYSNYTWHGDQDPSHPFWNGTQNCDVDLSDMRFSKLNTSWGKNFVENKMPEAHWKLESIERGARIVVITPEYNPTAYRADYWIPVRPETDGANFLGAAKIIFDENLQDIDYIKEFTDLPLLVRTDTLQYLD…
OYT25237.1	Nitrospira sp. UW-LDO-02	MQVSVSRRQFLKISAGTVAAVAVADKVLALTALQPVIEVGNPLGEYPDRSWERVYHDQYRYDSSFTWCCSPNDTHGCRVRAFVRNGVVMRVEQNYDHQTYEDLYGNRGTFAHNPRMCLKGFTFHRRVYGPYRLKGPLMRKGWKQWMDDGSPELTPDVKRKYKFDSRFLDDLNRVSWDTAFTYVAKAAVLIATRYSGEAGARRLREQGYAPEMIEMMKGAGVRTFKHRAGMPVLGIVGKMMNTRFNGGCLPLLDSWIRKVDADKAQGGKYYSNYTWHGDQDPSHPFWNGTQNCDVDLSDMRFSKLNTSWGKNFVENKMPEAHWKLESIERGARIVVITPEYNPTAYRADYWIPLRPETDGANFLGAAKIIFDENLQDIDYIKEFTDLPLLVRTDTLQYLD…
KXJ97787.1	Nitrospira sp. OLB3	MQVSVSRRQFLKISAGTVAAVAVADKVLALTALQPVIEVGNPLGEYPDRSWERVYHDQYRYDSSFTWVCSPNDTHACRIRAFVRNGVVMRVEQNYDHQTYEDLYGNRGTFAHNPRMCLKGFTFHRRVYGPYRLKGPLMRKSWKQWMDDGSPELTPDVKRKYKFDARFLDDMIRVSWDTAFTYVAKAMIVISTRYSGEAGARRLREQGYAPEMIEMMKGAGVRCFKHRAGMPVLGIVGKMMNTRFNGGCLPLLDTWIRKVDPDKAQGGKYYSNYTWHGDQDPSHPFWNGTQNCDVDLSDMRFSKLNTSWGKNFVENKMPEAHWKLESIERGARIVVITPEYNPTAYRADYWIPLRPETDGANFLGAAKIIFDENLQDIDYIKEFTDLPLLIRTDTLQFLD…
2727864416	Nitrospira sp. QS2205	MHVSVSRRQFLKVTAGTVAAIAVADKVLALTALQPVVEVGNPLGEYPDRSWERVYHDQYRYDSSFTWCCSPNDTHGCRVRAFVRNGVVMRVEQNYDHQTYEDLYGNRGTFAHNPRMCLKGFTFHRRVYGPYRLKGPLMRKGWKQWMDDGSPELTPDIKRKYKFDSRFLDDMNRVSWDTAFTYVAKACIVIATRYSGEAGARRLREQGYAPEMIEMMKGAGVRCFKHRAGMPVLGIVGKMMNTRFNGGCLPLLDTFIRKVDPDKAQGGKYYSNYTWHGDQDPSHPWWNGTQNCDIDLNDMRFSKLNTSWGKNFVENKMPEAHWKLESIERGARIVVITPEYNPTAYRADYWIPLRPETDAAHFLGACKIILDENMQDIDYIKDFTDLPILVRTDTLQYLD…
SLM47121.1	Nitrospira japonica NJ11	MQQSLVSRRQFLKITAGTVAAVAVADKVLALTALQPVIEVGNPLGDYPDRSWERVYHDQYRYDSSFTWCCSPNDTHGCRVRAFVRNGVVMRVEQNYDHQTYEDLYGNRGTFAHNPRMCLKGFTFHRRVYGPYRLKGPLMRKGWKEWMDAGSPELTPDVKRKYKFDARFLDDMMRVSWDTAATYAAKGCILIATRYSGEAGARRLREQGYAPEMIEMMKGAGVRCFKHRAGMPVLGIIGKMMNTRFNGGVLPLLDSWIRKVDADRAQGGKYYSNYTWHGDQDPSHPWWNGTQNCDIDLSDMRFSKLNTSWGKNFVENKMPEAHWKLECIERGGRVVVITPEYNPTAYRADYWIPVRPETDGALFLGGSKIILDENLQDIDYIKQFTDLPILVRTDTLQYL…
DIHJ01000032.1_27	Nitrospira sp. UBA5699	MHQSHVSRRQFLKVTAGTVAAIAVADKVLALTALQPVIEVGNPLGDYPDRSWERVYHDQYRYDSSFTWCCSPNDTHGCRIRAFVRNGVVMRVEQNYDHQTYEDIYGNRGTFAHNPRMCLKGFTFHRRVYGPYRLKGPLMRKGWKEWMDAGAPELTPDVKRKYKFDSRFLDDMMRVSWDTAATYAAKGCIIIATRYSGEAGARRLREQGYAPEMIEMMKGAGVRCFKHRAGMPVLGIVGKMMNTRFNGGVLPLLDSWIRKVDPDRAQGGKYYSNYTWHGDQDPSHPWWNGTQNCDIDLSDMRFSKLNTSWGKNFVENKMPEAHWKLESIERGARIVVITPEYNPTAYRADYWIPVRPETDGALFLGACKVILDENMQDIDYIKQFTDLPLLVRTDTLQYL…
MNDM01000028.1_37	Nitrospirae bacterium 13_2_20CM_2_62_8	MRRGWKEWMDAGSPELTPEVKRKYKFDSRFLDDMVRVSWDTAYTYLAKAVIVVATRYSGEAGARRLREQGYPPEMIEMMKGAGVRCFKHRAGMPVLGIIGKMMNTRFNGGVLPLVDSWIRKVTPDQAQGGRYYSNYTWHGDQDPSQPWWNGTQNCDIDLSDMRFAKLNTSWGKNFVENKMPEAHWKLESIERGCRVVVITPEYNPTATRADYWIPVRPETDAALFLGATKIIIDENMHDVDYVKGYTDMPLLVRTDTLQYLDPRDVIKDFQFPDYSQRYSGRVQSLKPDQVERLGGFMVWDLAKKQAINLDRETVGWHYQQSGIDAALTGTYRVKLLNGREVDVMPIFQLYQVHLQDYDLDTVHQINRAPKDLIVRWARDNGTVKPAQIHNGEGVCHYF…
QIDY01000011.1_7	Nitrospirae bacterium SZUA-215	MFLSRRQFLKVSAGTVAAVALADKALALTALQPVIEVGNPLGEYPDRSWERVYHDQYRYDSSFTWVCSPNDTHACRVRSFVRNGVVMRVEQNYDHQTYEDLYGNRGTFAHNPRMCLKGYTMHRRVYGPYRLKGPLMRRGWKAWMDAGSPEFTPSSMTQFKFNARYLDDMLRVSWDTAFTYLAKAMIVIAERYSGEAGARRLREQGYPPEMIEMSKGAGTRTMKFRAGMPILGVIGKMGITRMNGGCGALLDTYIRKVKPSQAQGGRYWSNYTWHGDQNPAHPFWSGVQTSDIDMNDMRFSKLNTSWGKNFVENKMPEAHWKLESIERGARVVVITPEYNPTAYRADYWIPVRPETDGALFMGAVKIIFDENMYDHDFCQAYTDMPLLVRTDTLQYLDPR…
QIDY01000293.1_4	Nitrospirae bacterium SZUA-215	MFLSRRQFLKVSAGTVAAVALADKALALTALQPVIEVGNPLGEYPDRSWERVYHDQYRYDSSFTWVCSPNDTHACRVRSFVRNGVVMRVEQNYDHQTYEDLYGNRGTFAHNPRMCLKGYTMHRRVYGPYRLKGPLMRRGWKAWMDDKSPEFTPTVMTKYKFNARYLDDMLRVSWDTAFTYLAKAMIIIAERYSGEAGARRLREQGYPPEMIEMTKGAATRTFKFRAGMPILGVIGKMGITRMNGGCGALLDTYIRKVKPSQAQGGRYWSNYTWHGDQNPAHPFWSGVQTSDIDMNDMRFSKLNTSWGKNFVENKMPEAHWKLESIERGARVVVITPEYNPTAYRADYWMPVRPETDGALFMGACKIIFDENMYDHDFCQAYTDMPLLVRTDTLQYLDPR…
MPMZ01000026.1_8	Nitrospira sp. bin75	MFLSRRQFLKVTTGTVAAVALADKALALTALQPVVEVGNPLGEYPDRAWERVYHDQYRYDSSFTWVCSPNDTHACRVRSFVRNGVVMRVEQNYDHQTYEDLYGNRGTFAHNPRMCLKGYTMHRRVYGPYRLKGPLMRRGWKAWMDAGSPEFTPDVMNKYKFTSRFLDDMLRVSWDTAFTYLAKAMVIIAERYSGEAGARRLREQGYPPEMIEMTKGSGVRTMKFRAGMPILGVIGKMSVTRMNGGCGALLDHYIRKVKPNQAQGGRYWSNYTWHGDQNPAHPFWSGVQTSDNDMSDMRFAKLNTSWGKNFVENKMPEAHWKLESIERGARVVVITPEYNPTAYRADYWIPVRPETDAALFLGACKIMFDENMHDHDFCAAYTDMPILVRTDTLQYLDPR…
RMH32236.1	Nitrospirae bacterium J017	MFLSRRQFLKVSAGTVAAVALADKALALTALQPVVEVGNPLGEYPDRSWERVYHDQYRYDSSFTWVCSPNDTHACRVRAFVRNGVVMRVEQNYDHQTYEDLYGNRGTFAHNPRMCLKGYTFHRRVYGPYRLKGPLMRRGWKQWMDDGSPEFTPQVMTKYKFNARYLDDMLRVSWDTAFTYIAKAMIIIAKRYSGEAGARRLREQGYPPEMIEMTKGSAIRCFKFRAGMPILGVIGKMGITRMNGGCGALLDTWVRKVKPHQAQGGRYWSNYTWHGDQNPAHPFWSGVQTSDIDMNDMRFSKLNTSWGKNFVENKMPEAHWKLESIERGARLVVITPEYNPTAYRADYWIPVRPETDGALFCGAMKIIIDENMYDHDFCKAYTDMPILVRTDTLQYLDPR…
2597406480	Nitrospira marina Nb-295	ISLGPHGLQPVIEVGNPLGEYPDRSWERVYHDQYRYDSSFTWCCSPNDTHACRIRAFVRNGVVMRVEQNYDHQTYEDLYGNRGTFAHNPRMCLKGYTMHRRVYGPYRLKGPLMRRGWKAWMDDGSPEFTPSIMSKYKFNARYLDDMLRVSWDTAFTYLAKAMIIIAERYSGEAGARRLREQGYPPEMIEMTKGSAIRAFKFRAGMPILGVIGKMALTRMNGGCGALLDTYIRKVQPDQAQGGRYWSNYTWHGDQNPAHPFWNGVQASDVDMNDMRFSKLNTSWGKNFVENKMPEAHWKLESIERGARLVVITPEYNPTAYRADYWMPVRPATDGALFLGALKIIFDENMYDYDFCQSYTDMPILVRTDTLQYLDPREVIKDYAFPDFANSYSGKVQTMK…
2597410755	Nitrospira marina Nb-295	MFLSRRQFLKVSAGTVAAVALADKALALTALQPVIEVGNPLGEYPDRSWERVYHDQYRYDSSFTWCCSPNDTHACRIRAFVRNGVVMRVEQNYDHQTYEDLYGNRGTFAHNPRMCLKGYTMHRRVYGPYRLKGPLMRRGWKAWMDDGSPEFTPSIMSKYKFNARYLDDMLRVSWDTAFTYLAKAMIIIAERYSGEAGARRLREQGYPPEMIEMTKGSAIRAFKFRAGMPILGVIGKMGITRMNGGCGALLDTYIRKVQPDQAQGGRYWSNYTWHGDQNPAHPFWNGVQASDVDMNDMRFSKLNTSWGKNFVENKMPEAHWKLESIERGARLVVITPEYNPTAYRADYWMPVRPATDGALFLGALKIIFDENMYDYDFCQSYTDMPILVRTDTLQYLDPR…
HBP86227.1	Nitrospiraceae bacterium UBA8639	MFLSRRQFLKVSAGTVAAVALADKALALTALQPVIEVGNPLGEYPDRSWERVYHDQYRYDSSFTWCCSPNDTHACRIRAFVRNGVVMRVEQNYDHQTYEDLYGNRGTFAHNPRMCLKGYTMHRRVYGPYRLKGPLMRRGWKAWMDDGSPEFTPAVMTKYKFNARYLDDMLRVSWDTAFTYLAKAMIIIAERYSGEAGARRMREQGYPPEMIEMTKGSAIRSFKFRAGMPILGLIGKMGITRMNGGCGALLDTYIRKVQPDQAQGGRYWSNYTWHGDQNPAHPFWNGVQASDVDMNDMRFSKLNTSWGKNFVENKMPEAHWKLESIERGARLVVITPEYNPTAYRADYWMPVRPATDGALFLGALKIIFDENLYDYDFCQSYTDMPILVRTDTLQYLDPR…
2597406875	Nitrospira marina Nb-295	MLVTKRQFLKITAGTVAAVALADNALALTALQPVVEVGNPLGEYPDRSWERVYHDQYRYDSSFTWCCSPNDTHACRIRAFVRNGVVMRVEQNYDHQTYEDMYGNRGTFAHNPRMCLKGYTYHRRVYGPYRLKGPLMRRGWKAWMDDGSPELDPTVMTKYKFNARYLDDMLRVSWDTAFTYLAKAMIVIANRYSGEAGARRLREQGYPPEMIEMMKGSGVRSMKFRAGMPVLGVIGKMGITRMNGGCGALLDSWVRKVGPDNAQGGRYFNNLTWHGDQDPSQPFWSGAQAIDCDLSDMRFSKMNTSWGKNFVENKMPEAHWKLESIERGGRVVVITPEYNPTAQRADYWMPVRPETDGALFLGACKIILDDGLQDSDFIRSSTDFPLLVRTDTLQYLDPR…
HBP86152.1	Nitrospiraceae bacterium UBA8639	MEERLMLVTKRQFLKITAGTVAAVALADQALALTALQPVVEVGNPLGEYPDRSWERVYHDQYRYDSSFTWCCSPNDTHACRIRAFVRNGVVMRVEQNYDHQTYEDLYGNRGTFAHNPRMCLKGYTYHRRVYGPYRLKGPLMRRGWKEWMDDGSPELTPTVMTKYKFNARYLDDMLRVSWDTAFTYLAKAMIVIANRYSGEAGARRLREQGYPPEMIEMMKGSGVRSMKFRAGMPVLGVIGKMGITRMNGGCGALLDSWVRKVGPDSAQGGRYFNNLTWHGDQDPSQPFWSGAQAIDCDLSDMRFSKMNTSWGKNFVENKMPEAHWKLESIERGGRVVVITPEYNPTAQRADYWMPVRPETDGALFLGACKIILDENLQDNDFVRSSTDLPLLIRTDTLQ…
2597406883	Nitrospira marina Nb-295	MFLSRRQFLKVSAGTVAAVALADKALALTALQPVIEVGNPLGEYPDRSWERVYHDQYRYDSSFTWCCSPNDTHACRIRAFVRNGVVMRVEQNYDHQTYEDLYGNRGTFAHNPRMCLKGFTMHRRVYGPYRLKGPLMRRGWKQWMDDGSPEFTPAIQTKYKFNARYLDDMLRVSWDTAFTYLAKAMIIIANRYSGEYGARKLREQGYPPEMIEMMKGSGVRSFKFRAGMPVLGIIGKMGITRMNGGCGALLDSYVRKVGPENAQGGRYWNNYTWHGDQDPSQPWWNGTQNCDIDLSDMRFCKFNTSWGKNFVENKMPEAHWKLESIERGARIAVITPEYNPTAYRADYWIPIRPESDGSFFLGACKMIVDEGLFDADFVRANTDMPLLVRTDTLQYLDPR…
2636266387	Nitrospinae bacterium AAA008-D05	MRLNRRKFLQVSAGVATAMALTSKKVGAQLKPVVKVGNPLDTYPDRRWEEVYRDQYKYERSFTYCCSPNDTHQCRVRGFVRNGILMRIEQNYDHHKVRDLYGNQADAAWNPRMCLRGMTYPRRAYGPYRNKYPMIRVGWKQWADDGFPYLDKENREKYKMTSRGTDEFVRMSWDQTFTYLAKGHVAVAKAYSGQRGAQRLKNEGYQPEIIEAMGGSGPRTFKYRGGMGLLGVVGKYGVYRLANQVALLDSIIRGRGPGKVLGGRAWSNYTWHGDQAPGHSWTHGMQTSDIDFADHRYAKMTIQWGKNLIENKMPEAHWYTEIMERGGTLVAIAPEYNPPATKADYWVPVRAGLSDISLFLGCAKIIMDEGLVDIDYVKDYTDMPLLVRTDNLIRLHPDD…
2636228746	Nitrospinae bacterium AD-150-O19	KFLQVSAGVATAMALTSKKVGAQLKPVVKVGNPLDTYPDRRWEEVYRDQYKYERSFTYCCSPNDTHQCRVRGFVRNGILMRIEQNYDHHKVRDLYGNQADAAWNPRMCLRGMTYPRRAYGPYRNKYPMVRVGWKQWADDGFPYLDKENREKYKMTSRGTDEFVRMSWDQTFTYLAKGHVAVAKAYSGARGAQRLKNEGYQPEIIEAMGGSGPRTFKYRGGMGLLGVVGKYGVYRLANQVALLDSIIRGRGPGKVLGGRAWSNYTWHGDQAPGHSWTHGMQTSDIDFADHRYAKMTIQWGKNLIENKMPEAHWYTEIMERGGTLVAIAPEYNPPATKADYWVPVRAGLSDISLFLGCAKIIMDEGLVDIDYVKDYTDMPLLVRTDNLIRLHPDDFIPGYK…
2682016046	Nitrospinae bacterium AG-538-K21	MRLNRRKFLQVSAGVATAMALTSKKVGAQLKPVVKVGNPLDTYPDRRWEEVYRDQYKYERSFTYCCSPNDTHQCRVRGFVRNGILMRIEQNYDHHKVRDLYGNQADAAWNPRMCLRGMTYPRRAYGPYRNKYPMIRVGWKQWADDGFPYLDKENREKYKMTSRGTDEFVRMSWDQTFTYLAKGHVAVAKAYSGQRGAQRLKNEGYQPEIIEAMGGSGPRTFKYRGGMGLLGVVGKYGVYRLANQVALLDSIIRGRGPGKVLGGRAWSNYTWHGDQAPGHSWTHGMQTSDIDFADHRYAKMTIQWGKNLIENKMPEAHWYTEIMERGGTLVAVAPEYNPPATKADYWVPVRAGLSDIALFLGAAKIIMDEGLVDIDYVKDYTDMPLLVRTDTLIRLHPDD…
2724351831	Nitrospina bacterium JGI 01_F9	MRLNRRKFLQVSAGVATAMALTSKKVGAQLKPVVKVGNPLDTYPDRRWEEVYRDQYKYERSFTYCCSPNDTHQCRVRGFVRNGILMRIEQNYDHHKVRDLYGNQADAAWNPRMCLRGMTYPRRAYGPYRNKYPMIRVGWKQWADDGFPYLDKENRDKYKMTSRGTDEFVRLSWDATFTYLAKGHVAVAKAYSGQRGAQRLKNEGYQPEIIEAMGGSGPRTFKYRGGMGLLGVVGKYGVYRLANQVALLDSIIRGRGPGKVLGGRAWSNYTWHGDQAPGHSWTHGMQTSDIDFADHRYAKMTIQWGKNLIENKMPEAHWYTEIMERGGTLVAVAPEYNPPATKADYWVPVRAGLSDISLFLGCAKIIMDEGLVDIDYVKDYTDMPLLVRADNLIRLHPDD…
AQVV01000001.1_130	Nitrospina sp. AB-629-B18	MRLNRRKFLQVSAGVATAMALTSKKVGAQLKPVVKVGNPLDTYPDRRWEEVYRDQYKYERSFTYCCSPNDTHQCRVRGFVRNGILMRIEQNYDHHKVRDLYGNQADAAWNPRMCLRGMTYPRRAYGPYRNKYPMIRVGWKQWADDGFPYLDKEARDKYKMTSRGTDEFVRMSWDQTFTYLAKGHVAVAKAYSGQRGAQRLKNEGYQPEIIEAMGGSGPRTFKYRGGMGLLGVVGKYGVYRLANQVALLDSIIRGRGPGKVLGGRAWSNYTWHGDQAPGHSWTHGMQTSDIDFADHRYAKMTIQWGKNLIENKMPEAHWYTEIMERGGTLVAIAPEYNPPATKADYWVPVRAGLSDISLFLGCAKIIMDEGLVDIDYVKDYTDMPLLVRTDSLIRLHPED…
2682020426	Nitrospinae bacterium AG-538-I02	MRLNRRKFLQVSAGVATAMALTSKKVGAQLKPVVKVGNPLDTYPDRRWEEVYRDQYKYERSFTYCCSPNDTHQCRVRGFVRNGILMRIEQNYDHHKVRDLYGNQADAAWNPRMCLRGMTYPRRAYGPYRNKYPMIRVGWKQWADDGFPYLDKENREKYKMTSRGTDEFVRLSWDQTFTYLAKGHVAVAKAYSGQRGAQRLKNEGYQPEIIEAMGGSGPRTFKYRGGMGLLGVVGKYGVYRLGNQVALLDSIIRGRGPGKVLGGRAWSNYTWHGDQAPGHSWTHGMQTSDIDFADHRYAKMTIQWGKNLIENKMPEAHWYTEIMERGGTLVAVAPEYNPPATKADYWVPVRAGLSDIALFLGCAKIIMDEGLVDVDYVKDYTDMPLLVRTDTLIRLHPDD…
2636297472	Nitrospinae bacterium AC-312-F10	MRLNRRKFLQVSAGVATAMALTSKKVGAQLKPVVKVGNPLDTYPDRRWEEVYRDQYKYERSFTYCCSPNDTHQCRVRGFVRNGILMRIEQNYDHHKVRDLYGNQADAAWNPRMCLRGMTYPRRAYGPYRNKYPMIRVGWKQWADDGFPYLDKENREKYKMTSRGTDEFVRLSWDQTFTYLAKGHIAVAKSYSGQRGAQRLKNEGYQPEMIEAMGGSGPRTFKYRGGMGLLGVVGKYGVYRIANQVALLDSIIRGRGPGKVLGGRAWSNYTWHGDQAPGHSWTHGMQTSDIDFADHRYAKMTIQWGKNLIENKMPEAHWYTEIMERGGTLVSIAPEYNPPATKADYWVPVRAGLSDIALFLGCAKIIMDEGLVDIDYVKDYTDMPLLVRTDNLTRLHPDD…
KMP11423.1	Nitrospina sp. SCGC_AAA799_A02	MRLNRRKFLQVSAGVATAMALTGKKVGAQLKPVVKVGNPLDTYPDRRWEEVYRDQYKYERSFTYCCSPNDTHQCRVRGFVRNGILMRIEQNYDHHKVRDLYGNQADAAWNPRMCLRGMTYPRRAYGPYRNKYPMIRVGWKQWADDGFPYLDKENREKYKMTSRGTDEFVRLSWDQTFTYLAKGHVAVGKAYSGARGAQRLKNEGYQPEMIEAMGGSGPRTMKYRGGMGLLGVVGKYGVYRLANQVALLDSIIRGRGPGKVLGGRAWSNYTWHGDQAPGHSWTHGMQTSDIDFADHRYAKMTIQWGKNLIENKMPEAHWYTEIMERGGTLVAIAPEYNPPATKADYWVPVRAGLSDIALFLGVNKIIMEEGLVDVDYVKDYTDMPLLVRTDNLIRLHPDD…
KMP12102.1	Nitrospina sp. SCGC_AAA799_C22	MRLNRRKFLQVSAGVATAMALTGKKVGAQLKPVVKVGNPLDTYPDRRWEEVYRDQYKYERSFTYCCSPNDTHQCRVRGFVRNGILMRIEQNYDHHKVRDLYGNQADAAWNPRMCLRGMTYPRRAYGPYRNKYPMIRVGWKQWADDGFPYLDKENREKYKMTSRGTDEFVRLSWDQTFTYLAKGHVAVAKAYSGARGAQRLKNEGYQPEMIEAMGGSGPRTFKYRGGMGLLGVIGKYGVYRLGNQVALLDSIIRGRGPGKVLGGRAWSNYTWHGDQAPGHSWTHGMQTSDIDFADHRYAKMTIQWGKNLIENKMPEAHWYTEIMERGGTLVAIAPEYNPPATKADYWVPVRAGLSDIALFLGVNKIIMEEGLVDVDYVKDYTDMPLLVRTDNLIRLHPDD…
DKID01000024.1_63	Nitrospina sp. UBA6727	MRLNRRKFLQVSAGVATAMALTSRRVGAQLKPVVKVGNPLEAYPDRRWEEVYRDQYKYERSFTYCCSPNDTHQCRVRGFVRNGILMRIEQNYDHHKVRDLYGNQADAAWNPRMCLRGMTYPRRAYGPYRNKYPMIRVGWKQWADDGFPYLDKENREKYKMTSRGTDEFVRMTWDQTFTYLAKGHIAVAKAYSGARGAQRLKNEGYQPEMIEAMGGSGPRTFKYRGGMGLLGVVGKYGVYRLANMVALLDSIIRGRGPGKVLGGRAWSNYTWHGDQAPGHSWTHGMQTSDIDFADHRYAKMTIQWGKNLIENKMPEAHWYTEIMERGGTLVAIAPEYNPPATKADYWVPVRAGLSDIALFLGCAKIIMDEGLVDIDYVKDYTDMPLLVRTDTLIRLHPDD…
DKHT01000003.1_6	Nitrospina sp. UBA6737	MRLNRRKFLQVSAGVATAMALTSRRVGAQLKPVVKVGNPLEAYPDRRWEEVYRDQYKYERSFTYCCSPNDTHQCRVRGFVRNGILMRIEQNYDHHKVRDLYGNQADAAWNPRMCLRGMTYPRRAYGPYRNKYPMIRVGWKQWADDGFPYLDKENREKYKMTSRGTDEFVRMTWDQTFTYLAKGHIAVAKAYSGARGAQRLKNEGYQPEMIEAMGGSGPRTFKYRGGMGLLGVVGKYGVYRLANMVALLDSIIRGRGPGKVLGGRAWSNYTWHGDQAPGHSWTHGMQTSDIDFADHRYAKMTIQWGKNLIENKMPEAHWYTEIMERGGTLVAIAPEYNPPATKADYWVPVRAGLSDIALFLGCAKIIMDEGLVDIDYVKDYTDMPLLVRTDTLIRLHPDD…
2682019422	Nitrospinae bacterium AG-538-L21	MRLNRRKFLQVSAGVATAMALTSKRVGAQLKPVVKVGNPLDTYPDRRWEEVYRDQYKYERSFTYCCSPNDTHQCRVRGFVRNGILMRIEQNYDHHKVRDLYGNQADAAWNPRMCLRGMTYPRRAYGPYRNKYPMIRVGWKQWADDGFPYLDKENREKYKMTSRGTDEFVRMTWDQTYTYLAKGHIAVAKAYSGVRGAQRLKNEGYQPEMIEAMGGSGPRTFKYRGGMGLLGVVGKYGVYRLANNMALLDSIIRGRGPGKVLGGRAWSNYTWHGDQAPGHSWTHGMQTSDIDFADHRYAKMTIQWGKNLIENKMPEAHWYTEIMERGGTLVAIAPEYNPPATKADYWVPVRAGLSDIALFLGCAKIIMDEGLVDIDYVKDYTDMPLLVRTDTLIRLHPDD…
NODE_15_length_74094_cov_5.358254	metabat-bins.sensitive.55.fa.round.50	MRLNRRKFLQVSAGVATAMALTSKRVGAQLKPVVKVGNPLESYPDRRWEEVYRDQYKYERSFTYCCSPNDTHQCRVRGFVRNGILMRIEQNYDHHKIRDLYGNQADAAWNPRMCLRGMTYPRRAYGPYRNKYPMIRVGWKQWADDGFPYLDKENREKYKMTSRGTDEFVRLTWDQTFTYLAKGHVAVAKAYSGARGAQRLKNEGYQPEMIEAMGGSGPRTFKYRGGMGLLGVVGKYGIYRLANQVALLDSIIRGRGPGKVLGGRAWSNYTWHGDQAPGHSWTHGMQTSDIDFADHRYAKMTIQWGKNLIENKMPEAHWYTEIMERGGTLVSIAPEYNPPATKADYWVPTRAGLADIALFLGVAKIIMDEGLVDIDFVKDYTDMPLLVRTDTLVRLHPDD…
2636317662	Nitrospinae bacterium AC-649-C23	QVSAGVATAMALTSKRVGAQLKPVVKVGNPLESYPDRRWEEVYRDQYKYERSFTYCCSPNDTHQCRVRGFVRNGILMRIEQNYDHHKIRDLYGNQADAAWNPRMCLRGMTYPRRAYGPYRNKYPMIRVGWKQWADDGFPYLDKENREKYKMTSRGTDEFVRMTWDQTFTYLAKGHVAVAKAYSGARGAQRLKNEGYQPEMIEAMGGSGPRTFKYRGGMGLLGVVGKYGVYRLANQVALLDSIIRGRGPGKVLGGRAWSNYTWHGDQAPGHSWTHGMQTSDIDFADHRYAKMTIQWGKNLIENKMPEAHWYTEIMERGGTLVAIAPEYNPPATKADYWVPTRAGLADISLFLGVAKIIMDEGLVDVDYVKDYTDMPLLVRTDTLVRLHPDDFIPGYKAQS…
LFLA01000024.1_155	Nitrospina sp. LS_NOB	MRLNRRKFLQVSAGVATAMALTSKRVGAQLKPVVKVGNPLEAYPDRRWEEVYRDQYKYERSFTYCCSPNDTHQCRVRGFVRNGILMRIEQNYDHHKVRDLYGNQADAAWNPRMCLRGMTYPRRAYGPYRNKYPMIRVGWKQWADDGFPYLDKENREKYKMTSRGTDEFVRMTWDQTFTYLAKGHIAVAKAYSGARGAQRLKNEGYQPEMIEAMSGSGPRTFKYRGGMGLLGVVGKYGVYRLANQVALLDSIIRGRGPGKVLGGRAWSNYTWHGDQAPGHSWTHGMQTSDIDFADHRYAKLTIQWGKNLIENKMPEAHWYTEIMERGGTLVAVAPEYNPPATKADYWIPVRAGLSDISLFLGVAKIIMDEGLVDIDYVKDYTDMPLLVRTDTLIRLHPDD…
NODE_10_length_95608_cov_8.028068	metabat-bins.SuperStringent_95_90.204.fa.round.100	MRLNRRKFLQVSAGVATAMALTSKRVGAQLKPVVKVGNPLEAYPDRRWEEVYRDQYKYERSFTYCCSPNDTHQCRVRGFVRNGILMRIEQNYDHHKVRDLYGNQADAAWNPRMCLRGMTYPRRAYGPYRNKYPMIRVGWKQWADDGFPYLDKENREKYKMTSRGTDEFVRMTWDQTFTYIAKGHIAVGKAYSGARGAQRLKNEGYQPEMIEAMGGSGPRTFKYRGGMGLLGVIGKYGIYRLANMVALLDSIIRGRGPGKVLGGRAWSNYTWHGDQAPGHSWTHGMQTSDIDFADHRYAKMTIQWGKNLIENKMPEAHWYTEIMERGGTLVSIAPEYNPPATKADYWVPTRAGLADIALFLGVAKIIMDEGLVDVDFVKDYTDMPLLVRTDTLVRLHPDD…
MAX17737.1	Nitrospina sp. NAT221	MTIQWGKNLIENKMPEAHWYTEIMERGGTLVSIAPEYNPPATKADYWVPVRAGLSDIALFLGVAKIIMDEGLVDVDFVKDYTDMPLLVRTDTLVRLHPDDFIPGYKAQALPKDGFTTKWMKNFNRDMMPDFTVWDTNTDKPVAITREDIGAKMRKKNIDPALDGVFDIKLVSGKTITAMPLYEMYKVHLKDYDVDTTNQICHAPKDLIVRLARDIGTIKPVEIHYGEGINHYFHATMHNRASYVPLMLTGNVGPKGSGSHTWAGNYKAGNYQGSHWSGPGFAAMVAEDPFNTILDASKNVDWKNVKGYLKGEEVSYWAHRDKALIVNTPRYGRKVFTGRTHMPTPTKLVWFVNVNVINNAKWFYELVFNTNNNVDMIVAQDIEFTGSCEYSDIVLAPNS…
PIQ99248.1	Nitrospinae bacterium CG11_big_fil_rev_8_21_14_0_20_45_15	MQVSAGVATAMALTSKKVGAQLKPVVKVGNPLEAYPDRRWEEVYRDQYKYERSFTYCCSPNDTHQCRVRGFVRNGILMRIEQNYDHHKVRDLYGNQADAAWNPRMCLRGMTFPRRAYGPYRNKYPMIRVGWKQWADDGFPYLDKENREKYKFTSRGTDEFVRMTWDQTFTYLAKGHVAVGKAYSGARGAQRLKNEGYQPEMIEAMGGSGSRVMKYRGGMGLLGVVGKYGIYRLANMVALLDAIIRGRGPGKVLGGRAWSNYTWHGDQAPGHSWTHGMQTSDIDFADHRYAKLTIQWGKNLIENKMPEAHWYTEIMERGGTLVSIAPEYNPPATKADYWVPVRAGLSDIALFLGCAKIIMDEGLVDVNFVKEYTDMPLLVRTDTLMRLHPDDFIPGYRNQ…
LXTJ01000204.1_4	Nitrospina sp. SPGG3	MRLNRRKFLQVSAGVATAMALSSKRVGAQLKPVVKVGNPLDSYPDRRWEEVYRDQYKYERSFTYCCSPNDTHQCRVRGFVRNGILMRIEQNYDHHKVKDLYGNQADAAWNPRMCLRGMTYPRRAYGPYRNKYPMIRVGWKQWADDGFPYLDKENREKYKFTSRGTDEFVRLSWDQTYTYLAKGHIAVAKAYSGARGAQRLKNEGYQPEMIEAMSGSGPRTFKYRGGMGLLGVVGKYGVYRLANMMALLDSIIRGRGPGQVLGGRAWSNYTWHGDQAPGHSWTHGMQTSDIDFADHRYAKLTIQWGKNLIENKMPEAHWYTEIMERGGTLVTVAPEYNPPATKADYWIPVRAGLSDISVFLGAAKIIMDEGLVDVPFVKEYTDMPLLVRTDNLTRLHPDD…
QIDN01000142.1_4	Nitrospirae bacterium SZUA-226	MRLNRRKFLQVSAGVASAMALSSKRVGAQLKPVVKVGNPLDSYPDRRWEEVYRDQYKYERSFTYCCSPNDTHQCRVRGFVRNGILMRIEQNYDHHKVKDLYGNQADAAWNPRMCLRGMTFPRRAYGPYRNKYPMIRVGWKQWADDGFPYLDKENREKYKFTSRGTDEFVRMTWDQTFTYLAKGHVAVAKAYSGARGAQRLKNEGYQPEMIEAMGGSGPRTFKYRGGMGLLGVVGKYGIYRLANMVGLLDAIIRGRGPGQVLGGRAWSNYTWHGDQAPGHSWTHGMQTSDIDFADHRYAKLTIQWGKNLIENKMPEAHWYTEIMERGGTLVTVCPEYNPPSTKADYWIPCRAGLSDISIFLGAAKIIMDEGLVDVPYVKEYTDMPLLVRTDTLARLHPDD…
HG422173.1_2891	Nitrospina gracilis 3/211	MRLNRRKFLQVSAGVASAMALSSKRVGAQLKPVVKVGNPLESYPDRRWEEVYRDQYKYERSFTYCCSPNDTHQCRVRGFVRNGILMRIEQNYDHHKVRDLYGNQADAAWNPRMCLRGMTFPRRVYGPYRNKYPMLRVGWKQWADDGFPYLDKENREKYKFTSRGTDEFVRVTWDETFTYLAKGHVAIGKAYSGSRGAQRLKNEGYQPEMIEAMGGSGSRSMKYRGGMGLLGVVGKYGIYRLANMMGLLDAIIRGRGPGQVLGGRAWSNYTWHGDQAPGHSWTHGMQTSDIDFADHRYAKLTIQWGKNLIENKMPEAHWYTEIMERGGTLVTVAPEYNPPATKADYWIPTRAGLADISIFLGVAKILMDEGLVDGEYVKEYTDMPLLVRTDNLIRLHPED…
HG422173.1_635	Nitrospina gracilis 3/211	MRLNRRKFLQVSAGVASAMALSSKRVGAQLKPVVKVGNPLESYPDRRWEEVYRDQYKYERSFTYCCSPNDTHQCRVRGFVRNGILMRIEQNYDHHKIRDLYGNQADAAWNPRMCLRGMTFPRRVYGPYRNKYPMLRVGWKQWADDGFPYLDKENREKYKFTSRGTDEFVRMTWDDTFTYLAKGHVAVGKAYSGQRGAQRLKNEGYQPEMIEAMGGSGPRTFKYRGGMGLLGVVGKYGIYRLANMVGLLDAIIRGRGPGQVLGGRAWSNYTWHGDQAPGHSWTHGMQTSDIDFADHRYAKLTIQWGKNLIENKMPEAHWYTEIMERGGTLVTVCPEYNPPSTKADYWIPCRAGASDISIFLGCAKIIMDEGLVDVDYVKDYTDMPLLVRTDNLIRLHPDD…
RFC33776.1	Candidatus Nitrotoga sp. LAW	MMEIKNNIGRRSFLKLSATAGLAVMANNAFAASPFLKPYVVDNPLKSYPNRDWEKVYRDMFHVDSEFIFLCAPNDTHNCLLKAHVKNDVVIRISPSYGYGDAEDMDGNRSSHRWEPRICNKGMVMNRKAYSDRRPKGAMVRTGFKAWADAGYPRTGANGFPDQKYLQRGKEPFIKLPWTEAYALAAGALENIARTYSGDKGAALLTRQGYDPEMIASMHGCGCKTMKFRAGMAALGVLRIYSMKRFAQGLALLDAYVRNVGPDEASGAKVLDSYSWHTDLAPGCPMVSGHQMLDYEFMVYEHAKLIVFWGNNFVCTKMPDLHWVSESRLKGCHIVDISIDYHATSNKADDVIILRPGTDPALGLGVCHLLIKNNHYDENYLRANTDLPLLIRTDNWKNL…
RFC30723.1	Candidatus Nitrotoga sp. MKT	MMEIKNNIGRRSFLKLSATAGLAVMANNAFAASPFLKPYVVDNPLKSYPNRDWEKVYRDMFHVDSEFIFLCAPNDTHNCLLKAHVKNDVVIRISPSYGYGDAEDMDGNRSSHRWEPRICNKGMVMNRKAYSDRRPKGAMVRTGFKAWADAGYPRTGANGFPDQKYLQRGKEPFIKLPWTEAYALAAGALENIARTYSGDKGAALLTRQGYDPEMIASMHGCGCKTMKFRAGMAALGVLRIYSMKRFAQGLALLDAYVRNVGPDEASGAKVLDSYSWHTDLAPGCPMVSGHQMLDYEFMVYEHAKLIVFWGNNFVCTKMPDLHWVSESRLKGCHIVDISIDYHATSNKADDVIILRPGTDPALGLGVCHLLIKNNHYDENYLRANTDLPLLIRTDNWKNL…
RFC37636.1	Candidatus Nitrotoga sp. CP45	MMEIKNNIGRRSFLKLSATAGLAVMANNAFAASPFLKPYVVDNPLKSYPNRDWEKVYRDMFHVDSEFIFLCAPNDTHNCLLKAHVKNDVVIRISPSYGYGDAEDMDGNRSSHRWEPRICNKGMVMNRKAYSDRRPKGAMVRTGFKAWADAGYPRTGANGFPDQKYLQRGKEPFIKLPWTEAYALAAGALENIARTYSGDKGAALLTRQGYDPEMIASMHGCGCKTMKFRAGMAALGVLRIYSMKRFAQGLALLDAYVRNIGPDEASGAKVLDSYSWHTDLAPGCPMVSGHQMLDYEFMVYEHAKLIVFWGNNFVCTKMPDLHWVSESRLKGCHIVDISIDYHATSNKADDVIILRPGTDPALGLGVCHLLIKNNHYDENYLRANTDLPLLIRTDNWKNL…
RFC31618.1	Candidatus Nitrotoga sp. SPKER	KLSATAGLAVMANNAFAASPFLKPYVVDNPLKSYPNRDWEKVYRDMFHVDSEFIFLCAPNDTHNCLLKAHVKNDVVIRISPSYGYGDAEDMDGNRSSHRWEPRICNKGMVMNRKAYSDRRPKGAMVRTGFKAWAEAGYPRTGANGFPDQKYLQRGKEPFIKLPWTEAYALAAGALENIARTYSGDKGAALLTRQGYDPEMIASMHGCGCKTMKFRAGMAALGVLRIYSLKRFAQGLALLDAYVRNIGADEASGAKVLDSYSWHTDLAPGCPMVTGHQMLDYEFMVYEHAKLIVFWGNNFVCTKMPDLHWVSESRLKGCHIVDISIDYHATSNKADDVIILRPGTDPALGLGVCHLLIKNNHYDENYLRANTDMPLLIRTDNWKNLKASDIIPDYKLAEL…
SPS06751.1	Candidatus Nitrotoga fabula KNB	MMEIKNNIGRRSFLKLSATAGLAVMANNAFAASPFLKPYVVDNPLKSYPNRDWEKVYRDMFHVDSEFIFLCAPNDTHNCLLKAHVKNDVVIRISPSYGYGDAEDMDGNRSSHRWEPRICNKGMVMNRKAYSDRRPKGAMVRLGFKAWCDAGYPRTGANGFPDPKFLQRGKEPFIKLPWTEAYALAAGALENIARTYSGDKGAALLTRQGYDPEMIASMHGCGVKTMKFRSGMAALGVLRIYTLKRFAQGLALLDAYVRNVGPDEASGAKVLDSYSWHTDLAPGCPMVSGHQMLDYEFMAYEHAKLIVFWGNNFVCTKMPDLHWVSESRLKGAHIVDISIDYHATANKADDVIILRPGTDPALGLGVCHYLIKHNYYDEDYLRANTDMPLLVRTDNWKNL…
SPS06998.1	Candidatus Nitrotoga fabula KNB	MMEIKNNIGRRSFLKLSATAGLAVMANNAFAASPFLKPYVVDNPLKSYPNRDWEKVYRDMFHVDSEFIFLCAPNDTHNCLLKAHVKNDVVIRISPSYGYGDAEDMDGNRSSHRWEPRICNKGMVMNRKAYSDRRPKGAMVRLGFKAWCDAGYPRTGANGFPDPKFLQRGKEPFIKLPWTEAYALAAGALENIARTYSGDKGAALLTRQGYDPEMIASMHGCGVKTMKFRSGMAALGVLRIYTLKRFAQGLALLDAYVRNVGPDEASGAKVLDSYSWHTDLAPGCPMVSGHQMLDYEFMAYEHAKLIVFWGNNFVCTKMPDLHWVSESRLKGAHIVDISIDYHATANKADDVIILRPGTDPALGLGVCHYLIKHNYYDEDYLRANTDMPLLVRTDNWKNL…
EAQ34378.1	Nitrobacter sp. Nb-311A	MKKQIEEYGCEQRQAPRPAESTEETLMSWILDLVNPRERKWEEFYRNRWSHDNVFRSTHGVNCTGGCSWAIYVKDGIITWEMQQTDYPLLERSLPPYEPRGCQRGISASWYVYSPIRVKYPYIRGPLYDLWHEAKASHPDPVQAWASLVENEEKRNRIQKARGKGGFRRAKWEELVELIAASCLYTARKHGPDRVMGFSPIPAMSMLSFAAGTRFLSLFGGGLMSFYDWYADLPTSFPEIWGDQTDVCESADWYNSKFIVSMASNLNMTRTPDVHFISEARTEGTKFVVLSPDFSQVAKYCDEWIPIQAGQDTALWMAANHVILKEYYIDRQVPYFIDYVKRYTDLPFLVELEPNGNTYKTGRLLRAKRVARYQDVENGDWKMLVLDSKTGEPRAFKGQ…
ABA05326.1	Nitrobacter winogradskyi Nb-255	MSWILDLVNPRERKWEEFYRNRWSHDNVFRSTHGVNCTGGCSWAIYVKDGIITWEMQQTDYPLLERSLPPYEPRGCQRGISASWYVYSPIRVKYPYIRGPLADLWHEAKASYPDPVQAWASLVEDEEKRNRIQKARGKGGFRRAKWEELIELIAASCLYTARKHGPDRVMGFSPIPAMSMLSFAAGTRFLSLFGGGLMSFYDWYADLPTSFPEIWGDQTDVCESADWYNSKFIVSMASNMNMTRTPDVHFISEARTEGTKFVVLSPDFSQIAKYCDEWIPIQAGQDTALWMAANHVILKEYYIDRQVPYFIDYVKRYTDLPFLVELEPNGNTYKTGRLLRSNRVARYKDVENGEWKMLVLDTATGEPRAFKGQVGDRWGSTHGKWNLSAEDTLDNSPID…
OPH83978.1	Nitrobacter vulgaris Ab1	MSWILDLVNPRERKWEEFYRNRWSHDNVFRSTHGVNCTGGCSWAIYVKDGIITWEMQQTDYPLLERSLPPYEPRGCQRGISASWYVYSPIRVKYPYIRGPLADLWREAKASHPDPVQAWASLVEDEQKRLRIQKARGKGGFRRAKWEELVELIAASCLYTARKHGPDRVMGFSPIPAMSMLSFAAGTRFLSLFGGGLMSFYDWYADLPTSFPEIWGDQTDVCESADWYNSKFIVSMASNLNMTRTPDVHFISEARTEGTKFVVLSPDFSMVAKYCDEWIPLQAGQDTALWMAANHVILKEYYIDRQVPYFIDYVKRYTDLPFLVELEPNGNTYKTGRLLRAKRVARYQDVENGDWKMLVIDEKSGEPRAFKGQVGDRWGSTHGKWNLSAEDTLDNSPID…
MKRN01000206.1_40	Nitrobacter sp. 62-13	MSWILDLVNPRERKWEEFYRNRWSHDNVFRSTHGVNCTGGCSWAIYVKDGIITWEMQQTDYPLLERSLPPYEPRGCQRGISASWYVYSPIRVKYPYIRGPLADMWKAAKASYPDPIQAWASLVEDEEKRQRMQKARGKGGFRRAKWEELTELIAAACLYTARKHGPDRVMGFSPIPAMSMLSFAAGTRFLSLFGGCSMSFYDWYADLPTSFPEIWGDQTDVCESADWYNSKFIVSMASNMNMTRTPDVHFISEARTEGTKFVVLSPDFSMVAKYCDEWIPIQAGQDTALWMA
OJU99509.1	Nitrobacter sp. 62-23	MSWILDLVNPRERKWEEFYRNRWSHDNVFRSTHGVNCTGGCSWAIYVKDGIITWEMQQTDYPLLERSLPPYEPRGCQRGISASWYVYSPIRIKYPYVRGPLYDMWKEAKASFPDPVQAWASLVGDDQKRLRMQKARGKGGFRRAKWEELSEMIAAACLYTARKHGPDRVMGFSPIPAMSMLSFAAGTRFLSLFGGCSMSFYDWYADLPTSFPEIWGDQTDVCESADWYNSKFIVSMASNLNMTRTPDVHFISEARTEGTKFVVLSPDFSMVAKYCDEWIPVQAGQDTALWMAANHVILKEYYIDRQVPYFIDYVKRYTDLPFLVELEPNGNTYKTGRLLRSKRIARYQDVENADWKMLVIDEKSGEPRALKGQVGDRWGSTHGKWNLSAEDTLDNSPID…
MKRN01000136.1_3	Nitrobacter sp. 62-13	AKGHAIDLQAKAVRSGWMPFTPHFNRNPIEVVAEAEHAGAKTTEDIATYVTDQVSSKKLNLAIEDPDAEENWPRLWFIWRGNAIQSSAKGHEFFLRHYLGAHDNVVAEERAKGKSTSVKYHETAPRGKYDLVVDINFRMNTTGLYSDIILPTAFWYEKNDLNTTDLHSFLHVLGQAVPPVWESKTDWEVFKLIAKKVSELSPLAFSKPMRDVVLQPLMHDTPDELAQPEILDWAEGECKLLPGKSFPHVRVVERDYANLYNKFISFGPKAREEGVSAVGVQIPIRKQYDQMLDNPVMPMPDPRHMRCVEWGGKRYPSLEDVLDACNTVLMCAPESNGEVSYQGFLNEEHHVGLPLADLAEPTRSVSSTFYDLTRQPRRILTSPVWTGLVNDGRAYSAWC…
ABE63726.1	Nitrobacter hamburgensis X14	MTTGLAAGQRTEETQMSWILDLVNPRERKWEEFYRNRWSHDNVFRSTHGVNCTGGCSWAIYVKDGIITWEMQQTDYPLLERSLPPYEPRGCQRGISASWYVYSPIRIKYPYVRGPLLDMWREAKASSADPVQAWGALVGDEQKRARMQKARGKGGYRRAKWEELVELIAAASLHTARKHGPDRIMGFSPIPAMSMLSFAAGTRFLSLMGGSLLSFYDWYADLPTSFPEIWGDQTDVCESADWYNSKFIVSMASNLNMTRTPDVHFIAEARTEGTKFVVLSPDFSQIAKYCDEWIPIQAGQDTALWMAANHVILKEYYVDRQVPYFIDYVKRYTDLPFLVELEPNGTTYKTGRLLRARHVPRYKDVENGDWKMLLLDANSGELRAPKGQVGDRWGSVHGK…
ABE64178.1	Nitrobacter hamburgensis X14	MSWILDLVNPRERKWEEFYRNRWSHDNVFRSTHGVNCTGGCSWAIYVKDGIITWEMQQTDYPLLERSLPPYEPRGCQRGISASWYVYSPIRVKYPYIRGPLLDMWREAKASSADPVQAWGALIGDEQKRSRIQKARGKGGFRRAKWEELVELIAAASLHTARKHGPDRIMGFSPIPAMSMLSFAAGTRFLSLMGGSLMSFYDWYADLPTSFPEIWGDQTDVCESADWYNSKFIVSMASNMNMTRTPDVHFISEARTEGTKFVVLSPDFSQIAKYCDEWIPIQAGQDTALWMAANHVILKEYYVDRQVPYFVDYIKRYTDLPFLVELESNGNTYKTGRLLRSNRVPRYKDVENGDWKMLLLDANSGELRAPKGQVGDRWGSVHGKWNLSGEDTLDNSPLD…
ABE61806.1	Nitrobacter hamburgensis X14	MSWILDLVNPRERKWEEFYRNRWSHDNVFRSTHGVNCTGGCSWAIYVKDGIITWEMQQTDYPLLERSLPPYEPRGCQRGISASWYVYSPIRVKYPYVRGPLLDMWREAKASSADPVQAWGALVGDEQKRARMQKARGKGGFRRAKWEELVELIAAASLHTARKYGPDRVMGFSPIPAMSMLSFAAGTRFLSLFGGGLMSFYDWYADLPTSFPEIWGDQTDVCESADWYNSKFIVSMASNLNMTRTPDVHFISEARTEGTKFVVLSPDFSQVAKYCDEWIPIQAGQDTALWMAANHVILKEYYVDRQVPYFVDYIKRYTDLPFLVELESNGNTYKTGRLLRSNRVPRYKDVENGDWKMLLLDANSGELRAPKGQVGDRWGSVHGKWNLSGEDTLDNSPLD…
OPH81928.1	Nitrobacter vulgaris Ab1	MSWILDLVNPRERKWEEFYRNRWSHDNVFRSTHGVNCTGGCSWAIYVKDGIITWEMQQTDYPLLERSLPPYEPRGCQRGISASWYVYSPIRVKYPYIRGPLYDLWKEAKASHPDPVQAWASLVGDEQKRLRIQKARGKGGFRRAKWVELVELIAAAALYTARKWGPDRVMGFSPIPAMSMLSYAAGSRFLQLFGGVNMSFYDWYADLPTSFPEIWGDQTDVCESADWYNSKFIVSMAANMNMTRTPDVHFIAEARTEGTKFVVLSPDFSQIAKYCDEWIPLQAGQDTALWMAANHVILKEYYIDRQVPYFIDYVKRYTDLPFLVELEPNGNTYKTGRLLRAKRVARYQDVENGDWKMLVLDAGTGEPRAFKGQVGDRWGSTHGKWNLSAEDTLDNSPID…
ABA04039.1	Nitrobacter winogradskyi Nb-255	MSWILDLVNPRERKWEEFYRNRWSHDNVFRSTHGVNCTGGCSWAIYVKDGIITWEMQQTDYPLLERSLPPYEPRGCQRGISASWYVYSPIRVKYPYVRGPLYDLWKEAKASHPDPVQAWASLVGDEQKRSRIQKARGKGGFRRAKWEELVELIAAAALYTARKYGPDRVMGFSPIPAMSMLSYAAGSRFLQLFGGVNMSFYDWYADLPTSFPEIWGDQTDVCESADWYNSKFIVSMAANMNMTRTPDVHFISEARTEGTKFVVLSPDFSQIAKYCDEWIPIQAGQDTALWMAANHVILKEYYIDRQVPYFIDYVKRYTDLPFLVELEPNGNTYKTGRLLRSNRVARYKDVENGEWKMLVLDTATGEPRAFKGQVGDRWGSTHGKWNLSAEDTLDNSPID…
EAQ33968.1	Nitrobacter sp. Nb-311A	MSWILDLVNPRERKWEEFYRNRWSHDNVFRSTHGVNCTGGCSWAIYVKDGIITWEMQQTDYPLLERSLPPYEPRGCQRGISASWYVYSPIRVKYPYIRGPLYDLWREAKASHPDPVQAWASLVGDEQKRLRMQKARGKGGFRRAKWEELVELIAAAALYTARKWGPDRVMGFSPIPAMSMLSYAAGSRFLQLFGGVNMSFYDWYADLPTSFPEIWGDQTDVCESADWYNSKFIVSMAANMNMTRTPDVHFIAEARTEGTKFVVLSPDFSQIAKYCDEWIPIQAGQDTALWMAANHVILKEYYIDRQVPYFIDYVKRYTDLPFLVELEPNGNTYKTGRLLRAKRVARYQDVENGDWKMLVLDSKTGEPRAFKGQVGDRWGSTHGKWNLSAEDTLDNSPID…
MKRN01000156.1_1	Nitrobacter sp. 62-13	LQAKAVRSGWMPFTPHFNRNPIELASEAERAGAKSSEDIVTHVVDQLASKKVNFAIEDPDAEENWPRLWFIWRGNAIQSSAKGHEYFLRHYLGAHDNSIAEDRARGKTTTVKYRDTAPRGKYDLVVDLNFRMDTSSLYSDIVLPTAFWYEKNDLNSTDLHSFLHVLGQAVPPVWESKTDWEIFKLIAKKVSELSPLAFAKPMRDVVAQPLMHDTPDELAQPEILDWAEGECKPVSGKTMPHIRVVERDYANLYNKYISFGPKAREDGVSAVGVQIPIKKQYDQMLDNPVMPMPDPRHMRCVEWGGKRYPSLEDVLDACNTLLMCAPEANGEVCYQGFHNEEHHVGLPLADIAEPTRGVSSTFYDLTRQPR
OJV02684.1	Nitrobacter sp. 62-23	QVPYFIDYVKRYTDLPFLVELEPNGNTYKTGRLLRANRVARYQDVENGDWKMLVVDEKSGEPRAFKGQVGDRWGSTHGKWNLSAEDTLDNSPIDPVLSFIDHSDGVVQVGFDDFANGRVVSRGVPVKRIATNKGEVLVATGFDIMMSQFGHSRGLEGSFATSYDDEDAPYTPAWQERHTGIGRETAIRFAREFATNAELTNGKSMVIVGASANHFYYNNLCYRSATVALILCGCCGVNGGGINHYVGQEKLAPVAPWNTIAMALDWTKPPRVVQSSTWHYAHSCQWRYEQEFTEYGLTAPNPRWAKGHAIDLQAKAVRSGWMPFTPHFNRNPIELASEAERAGAKSTDDIVTHVVDQLASKKVNFAIEDPDAEENWPRLWFIWRGNAIQSSAKGHEFFL…
MKSM01000044.1_9	Nitrobacter sp. 62-23	MSWILDLVNPRERKWEEFYRNRWSHDNVFRSTHGVNCTGGCSWAIYVKDGIITWEMQQTDYPLLERSLPPYEPRGCQRGISASWYVYSPIRIKYPYVRGPLFDMWKEAKASFPDPVQAWASLVGDDQKRLRMQKARGKGGYRRAKWEELVELIAAACLYTARKHGPDRVMGFSPIPAMSMLSYAAGSRFLQLFGGVNMSFYDWYADLPTSFPEIWGDQTDVCESAD
CAGS01000558.1_1	Nitrolancea hollandica Lb	TAKKYGPDRCAAFAPIPAYSYLSYGAGSRFFQLFGGFNMSFYDWYADLPNSFPEVWGDQTDVCESADWYNSKFIVSNAANLNMTRTADVHFVSEARHNGTKFVVIAPDFSQVAKYSDWWIPVKAGQDQALWMGADHVILKEFYIDRQVPYFIDYQKRYTDGPMLVKVHQTKGGAYSMGQFLRANRINRYKDVENGNWQLLVWDKQSGPRLPKGCVGYRWATKETGKWNISMEDAMDNTPLDPLLSFLGQHDEVAQVEFDIFGTGKVARRGVPIKYLETSEGKVAVTTAFDLLLAQFAVGRPGLTGDYPKSYDDDMPYTPAWQEGYTGIGRDTVIRFAREFAGNAEATQGRSMVITGASLNHWYNNGLCYRGPITALILCGCCGRNGGGLNHYVGQEKLS…
CAGS01000644.1_1	Nitrolancea hollandica Lb	QVPYFIEYQKRYTDGPMLVKVHPTKGGAYSMGQFLRANRINRYKDVENGNWQLLVWDKQSGPRLPKGCIGYRWAKKETGKWNITMEDAMDNTPLDPLLSFLGQHDAVAEVEFDIFGTGKVSRRAVPIKYLETSEGKVAVTTAFDLLLAQFAVGRPGLTGDYPKSYDDDMPYTPAWQEAYTGIGRDTVIRFAREFAGNAEATQGRSMVITGASLNHWYNNGLCYRGPITALILCGCCGRN
CAGS01000649.1_1	Nitrolancea hollandica Lb	AKSDEQIVKWVVGQLKSGNLRYAIEDIDAPENWPRTWVIWRGNAMQSSAKGAEFFLRHYLGTHDNAVAEEHAKGRVKDVVLRDPAPRGKMDLVCDINFRMETTALYSDMVLPTAMWYEKNDLNTTDLHSFIHPLGAAVPPVWEAKTDYEIFKAIAKKVSELAPSVFPQPVKDIISNPLIHDTPDELAQDYLSEMKVLDWGKGEIDLIPGKTGPHLKIVERDYVNLYNRWIS
CAGS01000278.1_1	Nitrolancea hollandica Lb	GGLNHYVGQEKLTLVAAWTCWALGKDWIPPSRLQQTSTWHYANSDQWRYEGDFTDYAPIPRETRWAKGHAMDLLASAVRMGWMPSYPQFNRNPFEVVKQAEAAGAKTDEQIVKWVVAQLKSKQLRLAIEDVDAPENWPRTWLIWRGNAMQSSAKGAEFFLRHYLGTHDNAIAEEHAKGRVKDVVVREPAPRGKMDLVCQLNFRMETTATYSDIVLPTAFWYEKNDLNTTDLHTFIHPLGAATPPAWESKTDYEIFKAIAKKVSELAPSVFQGPVKDIVMQPLAHDTPDELSQDYLAEMKVLDWGKGEVDLIPGKTAPHFKIIERDYANLYNQWTSFGPK
CAGS01000276.1_1	Nitrolancea hollandica Lb	GGLNHYVGQEKLTLVAAWSCWALGKDWVPTSRLQQSSSWHYAHSDQWRYEGDFTEYAPIPRETRWAKGHAMDLLASAVRMGWMPSYPQFNRNPLDVVKQAEAAGAKTDEQIVKWVVEQVKSKQLKFAIEDVDAPENWPRTWLIWRGNALQSSAKGAEFFLRHYLGTHDNAIAEEHAKGRVKDVTFREPAPRGKMDLLCQLNFRMDTTATYCDVVLPTAFWYEKNDLNTTDLHTFIHPLGAATPPAWESKTDYEIFKAIAKKVSELAPSVFQGPVKDIVMTPLAHDTPDELSQDYQAGMKVLDWGKGEIEMIPGKTAPHFKVVERDYANIYNQWITFGPK
EAR21177.1	Nitrococcus mobilis Nb-231	MGWIQDLVNPKTRRWEEFYRNRWQHDNIFRSTHGVNCTGGCSWAIYVKDGIITWEMQQTDYPLLGRGEGGRGIPPYEPRGCQRGISASWYVYSPIRVKYPYARGVLLDFWREARSSHNNPVEAWSSIVTDENKRKRWQKARGKGGFRRTSWDELLELIASACLYTAQKYGPDRVMGFSPIPAMSMLSFAAGQRFLQLFGGATISFYDWYADLPNSFPEIWGDQTDVCESADWYNSKFIVSMASNLNMTRTPDVHFISEARHEGAKFVVLSPDFSQVSKYADWWIPVKKGQDLGIWMAVGHVIYTEFYVKRQVPYFIDYVTRYTDMPFLVKLEKDGDSYRPGRYLTSEEVKKYKKQENAAWKQLVLDRKSNETRCPKGQVGHRWAKQHGQWNLKMEDALD…
EAR23355.1	Nitrococcus mobilis Nb-231	MGWIQDLINPKTRRWEEFYRNRWQHDNIFRSTHGVNCTGGCSWAIYVKDGIITWEMQQTDYPLLGRGEGGRGIPPYEPRGCQRGISASWYVYSPIRVKYPYGKGVLLDFWREARSSHNNPVEAWSSIVTDENKRKRWQKARGKGGYRRTTWDELLELIASACLYTAQKYGPDRVMGFSPIPAMSMLSYAAGSRFLQLFGGVNMSFYDWYADLPNSFPEIWGDQTDVCESADWYNSKFIVSMASNLNMTRTPDVHFISEARHEGAKFVVLAPDFSQVSKYADWWIPVKKGEDLGLWMAAGHVIYTEFYVKRQVPYFIDYVTRYTDMPFLVKLEKDGDGYRPGRYLTSEEVKKYKKQENAAWKQLVFDRKSNEARCPKGQIGHRHGKHGQWNLKMEDGLDN…
RFC38121.1	Candidatus Nitrotoga sp. CP45	MIENSFNRRGFLKVLGWGGATVALSGCGNTSVEDGKEFVTSYVQTADYIIPSIGTYFNSTCAQCDAGCGIMGRVREGRVLKLEGNPKSSINNGKMCGLGQAGVQAHYNPDRIREPLLRNGDKGEAITWEKALGLINEKVGGVKAENIAFLTGGVSGHVKALLKNYLDALGSGHHYVYEAVAPSIMRAANKKAYGIEMPRLRLDKAKVIVSFGADFLGAWISPVHFSQQYARFRKADNGERGVLVQVESKMTLTGANADRWLAIRPGTEGILALGLINALAAAGLSVPGDVAAVVKEYTTDRVSKDTGVSTEHIGRLAALLKERSPSLVIAGSAAEGYAHGSQNATAIALLNQVLGNVGKTVEAPSSVPFPQMAPATGNRLALQSLNDNVAQDKVKVLFT…
RFC30958.1	Candidatus Nitrotoga sp. MKT	MIENSFNRRGFLKVLGWGGATVALSGCGNTSVEDGKEFVTSYVQTADYIIPSIGTYFNSTCAQCDAGCGIMGRVREGRVLKLEGNPKSSINNGKMCGLGQAGVQAHYNPDRIREPLLRNGDKGEAITWEKALGLINEKVGGVKAENIAFLTGGISGHVKALLKNYLDALGSGHHYVYEAVAPSIMRAANKKAYGTEMPRLRLDKAKVIVSFGADFLGAWISPVHFSQQYARFRKADNGERGVLVQVESKMTLTGANADRWLAIRPGTEGILALGLINALAAAGLSVPEDVAAVVREYTTDRVSKDTGVSTEHIGRLVALLKERSPSLVIAGSAAEGYAHGSQNATAIALLNQVLGNVGKTVEAPSSIPFPQMAPATGNRFALQSLNDNMAQDKVKVLFS…
RFC35708.1	Candidatus Nitrotoga sp. LAW	MIENSFNRRGFLKVLGWGGATVALSGCGNTSVEDGREFVTSYVQTADYIIPSIGTYFNSTCAQCDAGCGIMGRVREGRVLKLEGNPKSSINNGKMCGLGQAGVQAHYNPDRIREPLLRNGDKGEAIPWGKALELINEKIGGVKAENIAFLTGGVSGHVKALLKNYLDALGSGHHYVYEAVAPSIMRAANRKTYGVEMPRLRLDKAKVVVSFGADFLGAWISPVHFSQQYARFRKADNGERGVLVQVESKMTLTGANADRWLAIRPGTEGILALGLINALAAAGLSVPGDVAAVVREYTTDRVSKDTGVSAEHIGRLAALLKERSPSLVIAGSAAEGYAHGSQNATAIALLNQVLGNVGKTVEAPSSIPFPQMAPSTGNRFALQSLNDNMAQDKVKVLFS…
RFC32428.1	Candidatus Nitrotoga sp. SPKER	MIENSFNRRAFLKVLGWGGATVALSGCGNTSVEDGKEFVTSYVQTADYIIPSIGTYFNSTCAQCDAGCGIMGRVREGRVLKLEGNPKSSINNGKMCGLGQAGVQAHYNPDRIREPLLRNGDKGEAITWEKALGLINEKVGGVGAENIAFLTGGVSGHVKVLLKNYLDALGSGHHYVYEAVAPSIMRAANKRAYGVEMPRLRLDKAKVILSFGADFLGSWISPVHFSQQYARFRKADNGERGVLVQVESKMTLTGANADRWLAIRPGTEGILALGLINALAAAGLSVPGDVAAVVKEYTTDRVSKDTGVSVEHIGKLAALLKGRSPSLIIAGSAAEGYAHGSQNAAAIALLNQVLGNVGKTVEGSFSMPFPQMTPSAGSRQALQVLNDNMLQDKVKVLFS…
SPS04412.1	Candidatus Nitrotoga fabula KNB	MIENSFNRRDFLKVLGWGGATVALSGCGNTSVEDGREYVTSYVETADYIIPSIGTYFNSTCAQCDAGCGIMGRVREGRVLKLEGNPDSPINSGKMCGLGQAGVQAHYNPDRVREPLLRNGDKGEAITWEKAMQLVNEKVASANPGSVAFLTGGVSGHVKVLLKNYLDAIGSDRHYVYEAVAPSVVRAANKKAYGVEMPRLRLDKAKVVVSFGADFLGTWVSPVHFSRQYAKFRKGVNGERGVLVQVESKMTITGANADRWLAIRPGTEGILALGLVNALIAAGLSVPAEVAAAVNDYTLDRVSNDTGVSVEHIGKLVALLKDRSPSLVIAGGAAEGYAHGSQNAAAVALLNQVLGNVGKTVEAPASMPFPQMAPITGNRSSLQALNDSIAQDGVKVLFN…
CCF83504.1	Nitrolancea hollandica Lb	MRRRDFLKMAAVSTTGAVVFTGCSVGSIGNGNPEREFRIESPVMNPADVIYGRDAWYSSVCQECSANCGIVIRAFEGRAKKVEGNPDFPVNLGATCPRAQAIVQGVYHPDRVPSPRKLSGTRGSGTYQASSWDQALSELKTRIADAQSAGPGSIVMITEPLSGQSGLIVNRFASGIGARQVSLEPDERIVLRETMRRLFGVDRLPTLDLPNSRFLVSFGADFLHNWISPVQFSMGYGQFRQGRPDVRGLYYYVGPQLSGTAANADRWLPIKPGTEGLVALSMVQVMTSEGLVDSGIAGQVYGGVPLDQYNPNQIASRAGLSADQIRDLARRFATERPSVAIAGTSAAAQTNGLFNLTSIFGLNYLVGGVGTTGGLVLNPPSPFPADVPVFTSGLSYRDW…
MKRN01000050.1_1	Nitrobacter sp. 62-13	MTGLLAFGSGLLHSRPSPDEGVRALRKLDFDVHCDSFLTPMAAEADVVLPVSSAWEREGIADGFRVSHAADALLQLHKAVVSPPPRGESRSGS*
OJV00205.1	Nitrobacter sp. 62-23	MTLQRIRGYCALCISHCGCISTVENGVLTKVEPDPNHPTGGNFCIKGKAAPELVNSPDRLLTPVKRTHPKGDPDPGWQAISWDEALSFTAGRMKEAAKRFGPESVAFSVTTSSGTAISDAMPWIYRLINGFGSPNAVATAHICNWHKDFATAFTFGADSGMPDFKRTGCLVLWGFNPTNCWLAQASAIAEAKKRGMKLIIIDPRQVGLAHKADEWLRVRQGTDGALALSIAGLMIERGWYDHDFISRWSNGPFLVRDDNGRYLAESDLSADGRADLYIAWDGSAGRPVVCARGPQQDASSRQLSLAGKFEIATLHGRITCRPAFELYASLCRTYSPEKTQQITGVAAEQIRRVAELLHAYGPVSYYAWSGVGQSTNATQTNRAMCLLYALTGDIDAPGG…
ABE64021.1	Nitrobacter hamburgensis X14	MTLQRIRGYCALCISHCGCISTVENGVLTKVEPDPDHPTGGNFCIKGKAAPELVNSPDRLLTPVKRTRPKGDPDPGWQAISWDEALSFTASRMKEAAKQFGPEAVAFSVTTSSGTAISDAMPWIYRLINGFGSPNAVSTAHVCNWHKDFATAFTFGADSGMPDFKRTGCLVLWGFNPTNCWLAQASAIAEAKKRGMKLIVIDPRQVGLAHKADQWLRVRQGTDGALALGIAGVMIERGWYDRDFISTWSNGPFLIRDDNGRHLVESDLKEGGRADNYVAWDGSAGRPVVCGRGPQHDASSHQLSLAGTFELDTLHGRTTCRPAFELYASLCRAYSPERTQQITGVPAEQIRLVAEMLYAHGPVAYYAWSGVGQSTNATQTSRAMCLLYALTGAIDAPGG…
RFC39085.1	Candidatus Nitrotoga sp. LAW	MINIEIDGKHINVENGCSVIDAADRLGIYIPHFCYHKKLSIAANCRMCLVQIEKAPKPLPACATPVAEGMKVFTASEQAVKAQKGVMEFLLINHPLDCPICDQGGECELQDLAVGYGSSASRYHEEKRVVLHKDIGPLVAAEEMSRCINCTRCVRFGIEIGGAMELGQAFRGEHAEIMAFVSDTVDSELSGNMIDLCPVGALTSKPFRYSARTWELSRRKSISPHDSLGSNLAVQVKNNRVMRVLPIENEEINECWLSDKDRFSYEGLNSAERLTKPMIKQGGKWLEVEWQVALEYVANGLRQITHESGAENIGVLATPHSTLEELYLLQKLARGLGSHNVDFRLRQSDFSADSKQTGAPWLGMAVADISLVDRFLLVGSFLRKDHPLLASRVRQATKK…
RFC34478.1	Candidatus Nitrotoga sp. MKT	MINIEIDGKHIDVENGCSVIDAAHQLGIYIPHFCYHKKLSIAANCRMCLVQIEKAPKPLPACATPVAEGMKVFTASEQAVKAQKGVMEFLLINHPLDCPICDQGGECELQDLAVGYGGSASRYHEEKRVVLHKDIGPLVAAEEMSRCINCTRCVRFGIEIGGAMELGQAFRGEHAEIMAFVSDTIDSELSGNMIDLCPVGALTSKPFRYSARTWELSRRKSISPHDSLGSNLAVQVKNNRVMRVLPIENEEINECWLSDKDRFSYEGLNSAERLTKPMIKQGGKWLEVEWQVALEYVANGLRQITHESGAENIGVLATPHSTLEELYLLQKLARGLGSHNVDFRLRQSDFSADSKQTGAPWLGMAVADISLVDRFLLVGSFLRKDHPLLASRVRQATKK…
RFC41001.1	Candidatus Nitrotoga sp. CP45	MINIEIDGKHIDVENGCSVIDAAHQLGIYIPHFCYHKKLSIAANCRMCLVQIEKAPKPLPACATPVAEGMKVFTASEQAVKAQKGVMEFLLINHPLDCPICDQGGECELQDLAVGYGGSASRYHEEKRVVLHKDIGPLVAAEEMSRCINCTRCVRFGIEIGGAMELGQAFRGEHAEIMAFVSDTVDSELSGNMIDLCPVGALTSKPFRYSARTWELSRRKSISPHDSLGSNLAVQVKNNRVMRVLPIENENVNECWLSDKDRFSYEGLNSAERLTKPMIKQGGKWLEVEWQVALEYVSNGLRQIAHETGAEYIGALATPHSTLEELYLLQKLVRGLGSQNVDFRLRQSDFSADSKQTGAPWLGMAVADINHVDRFLLVGSFLRKDHPLLASRVRQATKK…
RFC35644.1	Candidatus Nitrotoga sp. SPKER	MINIEIDGKHIEVENGCSVIDAADRLGIYIPHFCYHKKLSIAANCRMCLVQIEKAPKPLPACATPVAEGMKVFTASEQAVKAQKGVMEFLLINHPLDCPICDQGGECELQDLAVGYGGSASRYSEEKRVVLHKDIGPLVAAEEMSRCINCTRCVRFGTEIGGATELGQAFRGEHAEIMAFMSDTVDSELSGNMIDLCPVGALTSKPFRYSARTWELSRRKSISPHDSLGSNLAVQVKNNHVMRVLPIENEDINECWLSDKDRFSYEGLNSTERLTKPMIKQGGKWLEVEWQVALEYVTNGLRQIVHKAGAEHIGALATPHSTLEELYLLQKLVRGLGSHNVDFRLRQSDFSADSKQTGAPWLGMAVADINHVDRFLLVGSFLRKDHPLLASRVRQATKK…
SPS06189.1	Candidatus Nitrotoga fabula KNB	MINIEIDGKRIEVENGCSVIEAARRLGIYIPHFCYHKKLSIAANCRMCLVQVEKAPKPLPACATPVAEGMKVFTASEQAVKAQKGVMEFLLINHPLDCPICDQGGECELQDLAVGYGGSASRYQEEKRVVLSKDIGPLVAAEEMSRCINCTRCVRFGVEIGGAMELGQAFRGEHAEIMSFVSDTVDSELSGNMIDLCPVGALTSKPFRYSARTWELSRRKSVSPHDSLGSNLAVQVKNNRVMRVLPIENEAVNECWLSDRDRFSYEGLNSAERLTKPMIKQGGKWQEADWQAALEYVANGLRQISGEAGAEFIGSLATPYSTLEELYLLQKLMRGLGSHNVDFRLRQSDFSADGKQAGVPWLGMTVADINQMDRFLIVGSFLRKDHPLLAARVRYAANK…
EAR20872.1	Nitrococcus mobilis Nb-231	MNARVDRSEPEMVTLEVDGVELQAPKGSMLIQATDPAGIDIPRFCYHRKLSIAANCRMCLVEVERAPKPLPACATPVAEGMKVWTRSKGAVAAQRGVMEFLLINHPLDCPICDQGGECELQDLSMGFGRSLSRFSERKRVVKDEDLGPLVATEMTRCIHCTRCVRFLDEIAGQYELGGMYRGEHMEISTFSGRGVRSELSGNIIDLCPVGALTSKPFRFRARAWEMLSHPGIAPHDAIGSNLYIHQVQGTVKRVVPRDNEKINESWIADRDRFSYEGVYSPDRLQRPLLRRGDTWEEVKWQDALQATVMGLQRTVGEYGTEQLGAWVSPSATLEEMYLLGRLLRGLGCHNIDHRLRQADFRDDTVAPAFPYLGLPLVDVERLDAALVIGSYTRWDLPLF…
EAQ34043.1	Nitrobacter sp. Nb-311A	MTKLIIDGKEIDVPAEYTLLQACEAAGAEIPRFCYHERLSIAGNCRMCLVEVKGGPKPVASCAWGVRDCRPGPNGEPPQISTRSPMVKKAREGVMEFLLINHPLDCPICDQGGECDLQDQAMGYGVDTSRFAENKRAVEDKYLGALVKTSMNRCIQCTRCVRFSAEICGAPEMGAIGRGEDMEITTYLESALTSELQGNLVDICPVGALTSKPYAFAARPWELGKTQSIDVMDAVGSAIRVDTRGREVMRILPRFNGAVNEEWISDKTRHIVDGLRTQRLDRPYIRENGALRPASWPEAFAAIAAKVKGADSKRIGAIAGDLAAVEELFALKDLLSKLGSVNIAVQGGDAFSPARGRASYIFNPTIAGIEQADALLIVGSNPRKEAAILNARIRKRWRT…
OPH83079.1	Nitrobacter vulgaris Ab1	MTKLIIDGKEIDVPAEYTLLQACEAAGAEIPRFCYHERLSIAGNCRMCLVEVKGGPKPVASCAWGVRDCRPGPNGEPPQISTRSPMVKKAREGVMEFLLINHPLDCPICDQGGECDLQDQAMGYGVDTSRFAENKRAVEDKYLGALVKTSMNRCIQCTRCVRFSAEICGAPEMGATGRGEDMEITTYLESALTSELQGNLVDICPVGALTSKPYAFAARPWELGKTQSIDVMDAVGSAIRVDTRGREVMRILPRFNGAVNEEWISDKTRHIVDGLRTQRLDRPYIRENGALRPASWPEAFKAIAAKVKGTDGKRIGAVAGDLAAVEELFALKDLLSKLGSVNMAVQGGDAFNPARGRASYIFNPTIAGIEQADALLIVGSNPRKEAAILNARIRKRWRT…
ABA05141.1	Nitrobacter winogradskyi Nb-255	MTKLIIDGKEIEVPAEYTLLQACEAAGAEIPRFCYHERLSIAGNCRMCLVEVKGGPKPVASCAWGVRDCRPGPNGEPPQISTRSPMVKKAREGVMEFLLINHPLDCPICDQGGECDLQDQAMGYGVDTSRFAENKRAVEDKYLGALVKTSMNRCIQCTRCVRFSAEICGAPEMGATGRGEDMEITTYLESALTSELQGNLVDICPVGALTSKPYAFAARPWELGKTQSIDVMDAVGSAIRVDTRGREVMRILPRVNEAVNEEWISDKTRHIVDGLRTQRLDRPYIRQDGALRPASWRDAFAAITAKVKQADGKRIGAIAGDLAAVEELFALKDLLSKLGSVNMAVQGGDAFNPARGRASYIFNPTIAGIEQADALLIVGSNPRKEAAILNARIRKRWRT…
ABE63006.1	Nitrobacter hamburgensis X14	MTKLIIDGKEIDVPAEYTLLQACEAAGAEIPRFCYHERLSIAGNCRMCLVEVKGGPKPVASCAWGVRDCRPGPNGEPPQISTRSPMVKKAREGVMEFLLINHPLDCPICDQGGECDLQDQAMGYGVDTSRFAENKRAVEDKYLGALVKTSMNRCIQCTRCVRFSAEICGAPEMGATGRGEDMEITTYLESALTSELQGNLVDICPVGALTSKPYAFAARPWELGKTQSIDVMDAVGSAIRVDTRGREVMRILPRVNEAVNEEWISDKTRHIVDGLRTQRLDRPYIRENGALRVASWPEAFAAIAAKVTRADGKRIGAIAGDLAAVEEMFALKDLLSKLGSVNIAVQGGDAFNPALGRASYIFNPTIAGIEQADALLIVGSNPRKEAAILNARIRKRWRT…
OJU25754.1	Nitrobacter sp. 62-13	MTKLIVDGKEIDVPAEYTLLQACEAAGAEIPRFCYHERLSIAGNCRMCLVEIKGGPKPVASCAWGVRDCRPGPNGEPPQISTRSPMVKKAREGVMEFLLINHPLDCPICDQGGECDLQDQAMGYGVDTSRFAENKRAVEDKYLGALVKTVMTRCIQCTRCVRFSAEVCGAPEMGAIGRGEDMEITTYLESALTSELQGNLVDICPVGALTSKPYAFAARPWELGKTQSIDVMDAVGSAIRVDTRGREVMRILPRVNEAVNEEWISDKTRHIVDGLRTQRLDRPYIREDGVLREASWPEAFAAIAAKVPQAESKRIGAIAGDLAAVEEMFALKELLSKLGSSNVAVQGGDAFDPAAGRASYIFNSTIAGIEQADALLIVGSNPRKEAAILNARIRKRWRT…
OJV02118.1	Nitrobacter sp. 62-23	MTKLIIDGKEIDVPAEYTLLQACEAAGAEIPRFCYHERLSIAGNCRMCLVEIKGGPKPVASCAWGVRDCRPGPNGEPPQISTRSPMVKKAREGVMEFLLINHPLDCPICDQGGECDLQDQAMGYGVDTSRFAENKRAVEDKYLGALVKTVMTRCIQCTRCVRFCAEVCGAPEMGAIGRGEDMEITTYLETALTSELQGNLVDICPVGALTSKPYAFAARPWELGKTQSIDVMDAVGSAIRVDTRGREVMRILPRVNEAVNEEWISDKTRHIVDGLRTQRLDRPYIREDGVLREASWSEAFAAIAAKVTQADGKRIGAIAGDLAAVEEMFALKELLSKLGSVNVAVQGGDAFDPAAGRASYIFNPTIAGIEQADALLIVGSNPRKEAAILNARIRKRWRT…
CCF83254.1	Nitrolancea hollandica Lb	MVVKSEQKLVTLKINGEDVTVPEGTTILDASQMLGIEVPNLCYQPMLRPWGSCRICTVEILGRRGGLVESCAAQVREGMEVLTHSPAVLEARQFVLRMYLVDHALDCPTCDKSGECYLQDNTYLHNVHSNPYRRPKIAKPYKHLSDLIDYKWDRCIICARCTRVCDEVVGVTAIEVLGRGLEAEIGTAYGTDLRDTTCTSCGMCIAVCPVGALTDRKFGHHPWELDATETICGFCDVGCTLNVEHNRGLVRRVTHLWDRGVNHGYTCERGKWGYEQVQNPNRIDSAFVRESDGLAEVDLDEAMEIAAEKLLHYQGDRFAALASPDNTNEENYLLQQFTRAVMGSNNIDRLMNANQRRVDLALLDSLGRPTSTNSMQEMFSDANCVLVVGPNIGEAAPVG…
EAR20524.1	Nitrococcus mobilis Nb-231	MNKLTAVMRLAREALRLPHPIDPVRAPRRRWMPSLWASKVPLRHRENFAEIFRALNENRDNLDYAWRILNHGVCDGCSLGTTGLRDWTMENIHLCNVRLRLLRLNTMPPLDAAQLADAGALQRWRARDLRALGRLPHPMIRRRGEPGFRRISWEAALSLIAERIRASHPERLYFYMTSRGEPNENYYAFQKAARAIGTNNVDNAARICHSPSTFGLKATLGVGATTCSYRDLIGTDLVVFVGSNVANNQPMIMKYLYYARKAGTQVAVINPYREPALEHNWVPSDLESALFGTRMADRFFQISAGGDIAFLNGALKAMIEQDWVDHRFIAEHTRGFDELRALVETMSWDALARVSGVPREQMQAFAEMLSRAARAVFVWGMGITQHARGEENVYALVNL…
CAGS01000607.1_1	Nitrolancea hollandica Lb	EIAGCLVLSTNPALSMPDTPFVRKALDSLEFLVVLDPFMSETAEMADVVLPSAIWVEDEGTVTNLEGRMLKINPAAEPPGEARPDWWILREIARRLGRGEFFQYDSPQEIFEELRVATKGGRADYSGLTWEKIESRNGEVFEPCVSDEDSGESQLFKERFAHPDGKARFIPAPHRPPAEEPNDEFPFYLTNGRFLFQYLTGNQTRRIESLNGQAPYAFVEINQREAERLRITNGTVVRVRTPRGSVEVKASIVNTIRPDTLFLPMHYPGVAGVNQVTNPVVEPSVSIPEFKVAAATIEPVSAPVEPGGQATEHYSPETDPAMYPYITGDTNTGVKG*
OJV00319.1	Nitrobacter sp. 62-23	MSLSRRDMLKAQAAAVAAAAANIVIPAAAQPVAQGIGTLEIKWSKAPCRFCGTGCGVMVGVKGGKVVATHGDTLAEVNRGLNCIKGYFLSKIMYGGDRLTTPLMRKKNGVYDKNGEFTPVSWDEAFGVMADRLKAVLKAKGPTAVGMFGSGQWTIWEGYAATKLMRAGFRSNNLDPNARHCMASAAFAFMRTFGADEPMGCYDDFEAADAFVLWGSNMAEMHPILWTRLTDRRLSHPHVKVAVLSTFTHRSSDLADIPIVFKPGADLAILNYIANHIITTGRVNKDFVKNHTTFVKGVTDIGYGLRSDHPLEMKAKGTANPAATEPIDFDAYAKFVKDYTLEKVSALTGVERGFLQELAELYADPSRKVMSLWTMGCNQHVRGVWANQLIYNIHLLTGK…
CAGS01000239.1_1	Nitrolancea hollandica Lb	MNSQTLIPTHCSFCGIQCGMNLVVEGGSVIGVEPRQFVHNQGTLCPKGMMAYEQINHADRLTQPLMRRAGRNSPLEPVSWDEALDAVATRFAGIQAAKGRDAVAVYSGSALTNEKCYVTGKFARVGLRTSHIDYAGRLCMSSAASAYNQALGLDRSPLAITELPKADCIVVVGSNISDCFPILMSWILESKSWGGRLIVLDPRQTGIARMADLWLPLRPGTDAFVLNAMLRQIIQDGRIDEAYIADRTIGWEDVKASVEPYTMEEAARISGVPVDRIMTAARVYGMARTSVIVHARGIEQQVNGVNNCLACINLALARGQFGKPGSGTMMLTGSGNGQGARELGQRADELPGYRSIENAEDREYIAGVWGVPADELPGAGVPVSSMMRMMTE
ABE63862.1	Nitrobacter hamburgensis X14	MLIKRSQRQNAQIARGGSALGTLTEPGKGFDRRTFLRRSGLAAGGLAALSTLPLGTVRKAEAAAAGPLTSGATVRKSVCTHCAVGCTVTAEVLNGVWIGQEPSWDSPINRGSHCAKGASVRELVHNERRLRYPMKLVNGQWTRVSWDTAIDEIGDKLVQVRQKSGGDSVYWLGSAKMTNEGSYLFRKLGAFWGTNNTDHQARICHSTTVTGVANTWGYGAMTNSFNDIRNSKTQIIMGGNPAEAHPVSLQHLLEGAELNKANVVVIDPRMTRTAAHATEYVRLRPGTDIPVLYGMMWHILKNGWEDKEFIRQRVYGFDDLRKEAEKWNPEEVERVSGVPGAQLERVAKMFATEKPATLIWCMGQTQHTVGTANVRASCIALLLTGNVGKPGTGANIFRG…
CCF83505.1	Nitrolancea hollandica Lb	MSAPVPRWGMVIDLDRCTGCQACVVACQAENNVPINTEEVYLQHRAIEWIRVERYWEGEFPNVKARYIPVPCMQCANAPCEPVCPVYATMHTTEGINMQVYNRCIGTRYCSVNCHWHVRFFNFWEPKWPDSLKNQLNPDVTVRSRGIMEKCTFCIQRINQAERTARVEGNRPLLDGEVNTACAQACPSRALLFGNLNDPASKVAQKVNTTDRGYTLLAELGTKPAVLYLKKVEVVEKA
DIHK01000043.1_20	Nitrospira sp. UBA5698	MFLSRRQFLKVSVGTVAAAAVADKVLALTALQPVIEVGNPLGDYPDRSWERVYHDQYRYDSSFTWVCSPNDTHACRVRAFVRNGVVMRVEQNYDHQTYEDLYGNRGTFAHNPRMCLKGFTFHRRVYGPYRLKGPLMRKGWKQWMDDGSPELTPETKRKYKFDSRFLDDMLRVSWDTAFTYAAKAMIIIATRYSGEAGARRLREQGYAPEMIEMMKGAGTRCFKHRAGMPVLGIIGKMGNTRMNGGINALLDSWIRKVSPDQAQGGRYWSNYTWHGDQNPSQPFWSGVQGSDIDLSDMRFSKLNTSWGKNFVENKMPEAHWKLECIERGARVVVITPEYNPTAYRADYWMPLRPQSDGALFMGAMKIIIDENMHDVDFLKQFTDAPILIRTDTLQYLDPR…
DIHG01000063.1_25	Nitrospira sp. UBA5702	MFLSRRQFLKVSVGTVAAAAVADKVLALTALQPVIEVGNPLGDYPDRSWERVYHDQYRYDSSFTWVCSPNDTHACRVRAFVRNGVVMRVEQNYDHQTYEDLYGNRGTFAHNPRMCLKGFTFHRRVYGPYRLKGPLMRKGWKQWMDDGSPELTPETKRKYKFDSRFLDDMLRVSWDTAFTYAAKAMIIIATRYSGEAGARRLREQGYAPEMIEMMKGAGTRCFKHRAGMPVLGIIGKMGNTRMNGGINALLDSWIRKVSPDQAQGGRYWSNYTWHGDQNPSQPFWSGVQGSDIDLSDMRFSKLNTSWGKNFVENKMPEAHWKLECIERGARVVVITPEYNPTAYRADYWMPLRPQSDGALFMGAMKIIIDENMHDVDFLKQFTDAPILIRTDTLQYLDPR…
DOJO01000127.1_20	Nitrospira sp. UBA11158	MFLSRRQFLKVSVGTVAAAAVADKVLALTALQPVIEVGNPLGDYPDRSWERVYHDQYRYDSSFTWVCSPNDTHACRVRAFVRNGVVMRVEQNYDHQTYEDLYGNRGTFAHNPRMCLKGFTFHRRVYGPYRLKGPLMRKGWKQWMDDGSPELTPETKRKYKFDSRFLDDMLRVSWDTAFTYAAKAMIIIATRYSGEAGARRLREQGYAPEMIEMMKGAGTRCFKHRAGMPVLGIIGKMGNTRMNGGINALLDSWIRKVSPDQAQGGRYWSNYTWHGDQNPSQPFWSGVQGSDIDLSDMRFSKLNTSWGKNFVENKMPEAHWKLECIERGARVVVITPEYNPTAYRADYWMPLRPQSDGALFMGAMKIIIDENMHDVDFLKQFTDAPILIRTDTLQYLDPR…
CUS33249.1	Candidatus Nitrospira nitrosa COMA1	MFLSRRQFLKVSVGTVAAAAVADKVLALTALQPVIEVGNPLGDYPDRSWERVYHDQYRYDSSFTWVCSPNDTHACRVRAFVRNGVVMRVEQNYDHQTYEDLYGNRGTFAHNPRMCLKGFTFHRRVYGPYRLKGPLMRKGWKQWMDDGSPELTPDTKRKYKFDSRFLDDMLRVSWDTAFTYAAKAMIIIATRYSGEAGARRLREQGYAPEMIEMMKGAGTRCFKHRAGMPVLGIIGKMGNTRMNGGINALLDTWIRKVSPEQAQGGRYWSNYTWHGDQNPSQPFWSGVQGSDIDLADMRFSKLNTSWGKNFVENKMPEAHWKLECIERGARVVVITPEYNPTAYRADYWMPLRPQSDGALFMGAMKIIIDENMHDVDFLKQFTDAPILVRTDTLQYLDPR…
OYT18011.1	Nitrospira sp. UW-LDO-01	MFLSRRQFLKVSVGTVAAAAVADKVLALTALQPVIEVGNPLGDYPDRSWERVYHDQYRYDSSFTWVCSPNDTHACRVRAFVRNGVVMRVEQNYDHQTYEDLYGNRGTFAHNPRMCLKGFTFHRRVYGPYRLKGPLMRKGWKQWMDDGSPELTPDTKRKYKFDSRFLDDMLRVSWDTAFTYAAKAMIIIATRYSGEAGARRLREQGYAPEMIEMMKGAGTRCFKHRAGMPVLGIIGKMGNTRMNGGINALLDTWIRKVSPEQAQGGRYWSNYTWHGDQNPSQPFWSGVQGSDIDLADMRFSKLNTSWGKNFVENKMPEAHWKLECIERGARVVVITPEYNPTAYRADYWMPLRPQSDGALFMGAMKIIIDENMHDVDFLKQFTDAPILVRTDTLQYLDPR…
DLHZ01000062.1_93	Nitrospira sp. UBA7655	MFLSRRQFLKVSVGTVAAAAVADKVLALTALQPVIEVGNPLGDYPDRSWERVYHDQYRYDSSFTWVCSPNDTHACRVRAFVRNGVVMRVEQNYDHQTYEDLYGNRGTFAHNPRMCLKGFTFHRRVYGPYRLKGPLMRKGWKQWMDDGSPELTPETKRKYKFDSRFLDDMLRVSWDTAFTYAAKAMIIIATRYSGEAGARRLREQGYAPEMIEMMKGAGTRCFKHRAGMPVLGIIGKMGNTRMNGGINALLDTWIRKVSPEQAQGGRYWSNYTWHGDQNPSQPFWSGVQGSDIDLSDMRFSKLNTSWGKNFVENKMPEAHWKLECIERGARVVVITPEYNPTAYRADYWMPLRPESDGALFLGAMKIIVDENMHDVDFLKQFTDAPILVRTDTLQYLDPR…
NEWS01000015.1_57	Nitrospira sp. CG24B	MKIIVDENMHDVDFLKQFTDAPILVRTDTLQYLDPRDVVADYKFPDFSKSYSGRIQSLKPEQVERLGGMMVWDHTKKQAVPLHREQVGWHYTNSGIDAALTGTYRVKLLNGREIDAMPVWQMYMVHFQDYDLDTVHQICRTPKDLLVRWARDSGTIKPAAIHNGEGVCHYFHMTGNGRAAAMVLIITGNVGKFGTGQHTWAGNYKAGCWTATPWSGAGIAVHTGEDPFNITLDPNAHGKEIKTKSYYYGEEVGYWNHGDTALIVNTPKYGRKVFTGKTHMPTPSKFRWVVNVNVLNNAKHHYDMVRNVDPNIECLITQDIEMTSDVNHNDIAFACNSWMEFTYPEMTITVSNPWVQIWKGGIRPLYDTRNDLDTFAGVAAKLSDMTGDKRMRDYFAMVY…
LNDU01000059.1_68	Nitrospira sp. Ga0074138	MFLSRRQFLKVSAGTVAAAAVADKVLALTALQPVIEVGNPLGDYPDRSWERVYHDQYRYDSSFTWVCSPNDTHACRVRAFVRNGVVMRVEQNYDHQTYEDLYGNRGTFAHNPRMCLKGFTFHRRVYGPYRLKGPLMRKGWKQWMDDGSPELTPETKRKYKFDSRFLDDMLRVSWDTAFTYAAKAMIIIATRYSGEAGARRLREQGYAPEMIEMMKGAGTRCFKHRAGMPVLGIIGKMGNTRMNGGINALLDTWIRKVSPEQAQGGRYWSNYTWHGDQNPSQPFWSGAQGSDIDLSDMRFSKLNTSWGKNFVENKMPEAHWKLECIERGARVVVITPEYNPTAYRADYWMPLRPQSDGAIFLGAMKIIVDENMHDVDFLKQFTDAPILVRTDTLQYLDPR…
LVWS01000023.1_1	Nitrospira sp. SG-bin1	APEMIEMMKGAGTRCFKHRAGMPVLGIVGKMGNTRMNGGINALLDTWIRKVSPDQAQGGRYWSNYTWHGDQNPAHPFWSGVQGSDIDLSDMRFSKLNTSWGKNFVENKMPEAHWKLECIERGARVVVITPEYNPTAYRADYWMPLRPESDGALFLGAMKIIVDENMHDTDFMKQFTDAPILVRTDTLQYLDPRDVIADYKFPDFSKSYSGRIQSLKPEQIERLGGMMVWDLNKKQAVPLHREQVGWHYTNSGIDAALTGSYRIKLLNGREIDAMPIWQMYMVHFQDYDLDTVHQICRTPKDLIVRWARDSGTIKPAAIHNGEGTCHYFHQTINSRGAAMVLIITGNVGKFGTGQHTWAGNYKAGCWTATPWSGAGLAVHTGEDPFNITLDPNAHGKEIK…
OQW34602.1	Nitrospira sp. SG-bin1	APEMIEMMKGAGTRCFKHRAGMPVLGIVGKMGNTRMNGGINALLDTWIRKVSPDQAQGGRYWSNYTWHGDQNPAHPFWSGVQGSDIDLSDMRFSKLNTSWGKNFVENKMPEAHWKLECIERGARVVVITPEYNPTAYRADYWMPLRPESDGALFLGAMKIIVDENMHDTDFMKQFTDAPILVRTDTLQYLDPRDVIADYKFPDFSKSYSGRIQSLKPEQIERLGGMMVWDLNKKQAVPLHREQVGWHYTNSGIDAALTGSYRIKLLNGREIDAMPIWQMYMVHFQDYDLDTVHQICRTPKDLIVRWARDSGTIKPAAIHNGEGTCHYFHQTINSRGAAMVLIITGNVGKFGTGQHTWAGNYKAGCWTATPWSGAGLAVHTGEDPFNITLDPNAHGKEIK…
FJVM02000053.1_24	Nitrospira cf. moscoviensis SBR1015 SG-bin1	MFLSRRQFLKVSAGTVAAVAIADNVLALTALQPVIEVGNPLGEYPDRSWERVYHDQYRYDSSFTWVCSPNDTHACRVRAFVRNGVVMRVEQNYDHQTYEDLYGNRGTFAHNPRMCLKGFTFHRRVYGPYRLKGPLMRKGWKQWMDDGSPELTPETKRKYKFDSRFLDDMLRVSWDTAFTYAAKAMIIIGTRYSGEAGARRLREQGYAPEMIEMMKGAGTRCFKHRSGMPVLGIIGKMGNTRMNGGINALLDTWIRKVSPDQAQGGRYWSNYTWHGDQNPAHPFWSGVQGSDIDLSDMRFSKLNTSWGKNFVENKMPEAHWKLECIERGARVVVITPEYNPTAYRADYWMPLRPESDGSLFLGAMKIIVDENMHDSDFMKQFTDAPILVRTDTLQYLDPR…
OQW30178.1	Nitrospira sp. SG-bin2	MFLSRRQFLKVSAGTVAAVAIADNVLALTALQPVIEVGNPLGEYPDRSWERVYHDQYRYDSSFTWVCSPNDTHACRVRAFVRNGVVMRVEQNYDHQTYEDLYGNRGTFAHNPRMCLKGFTFHRRVYGPYRLKGPLMRKGWKQWMDDGSPELTPETKRKYKFDSRFLDDMLRVSWDTAFTYAAKAMIIIGTRYSGEAGARRLREQGYAPEMIEMMKGAGTRCFKHRSGMPVLGIIGKMGNTRMNGGINALLDTWIRKVSPDQAQGGRYWSNYTWHGDQNPAHPFWSGVQGSDIDLSDMRFSKLNTSWGKNFVENKMPEAHWKLECIERGARVVVITPEYNPTAYRADYWMPLRPESDGSLFLGAMKIIVDENMHDSDFMKQFTDAPILVRTDTLQYLDPR…
CUQ65854.1	Candidatus Nitrospira inopinata ENR4	MFLSRRQFLKVSVGTVAAVAVADKVLALTALQPVIEVGNPLGEYPDRSWERVYHDQYRYDSSFTWVCSPNDTHACRVRAFVRNGVVMRVEQNYDHQTYEDLYGNRGTFAHNPRMCLKGFTFHRRVYGPYRLKGPLMRKGWKQWMDDGAPELTPETKRKYKFDSRFLDDMLRVSWDTAFTYAAKAMIIIATRYSGEAGARRLREQGYAPEMIEMMKGAGTRCFKHRAGMPVLGIIGKMGNTRMNGGINALLDTWIRKVGPDQAQGGRYWSNYTWHGDQNPAHPWWSGVQGSDVDLSDMRFSKLNTSWGKNFVENKMPEAHWKLECIERGARVVVITPEYNPTAYRADYWMPLRPQSDGALFLGAMKIIVDENMHDVDFLKSFTDAPILVRTDTLQYLDPR…
DKBD01000269.1_1	Nitrospira sp. UBA6909	MFLSRRQFLKVSAGTVAAVAVADKVLALTALQPVIEVGNPLGDYPDRSWERVYHDQYRYDSSFTWVCSPNDTHACRVRAFVRNGVVMRVEQNYDHQTYEDLYGNRGTFAHNPRMCLKGFTFHRRVYGPYRLKGPLMRKGWKQWMDDGSPELTPETKRRYKFDSRFLDDMLRVSWDTAFTYAAKAMIIIATRYSGEAGARRLREQGYAPEMIEMMKGAGTRCFKHRAGMPVLGIIGKMGNTRMNGGINALLDTWIRKVSPDQAQGGRYWSNYTWHGDQNPAHPFWSGVQGSDIDLSDMRFSKLNTSWGKNFVENKMPEAHWKLECIERGARVVVITPEYNPTAYRADYWMPLRPESDGALFLGAMKIMVDENMHDIDFMKSFTDAPILVRTDTLQYLDPR…

## Sheet: UreC_tree
UreC Tree (Supplementary Figure 11)
Accession Number/Genome ID	Identifier in Tree	Sequence
GCA_000372225	Uncultured Nitrospinae sp. SCGC AAA288-L16	MSTIDRRAYADMFGPTVGDRVRLGDTELWIEVEEDKTVYGEEVKFGGGKVIRDGMGQSQRVSKDAVDVVITNALILDHWGIVKADIGIKEGRILAVGKAGNPDIQSGVDIIIGPSTEAIAGEGLIATAGGIDAHIHFICPQQVDDALMSGITTMIGGGTGPAAGTNATTCTPGPWNIQRMYQAVEELPINFGFLGKGNASLPMALEEQVRAGAMGLKLHEDWGTTPAAIDNCLSVAEKFDIQVAIHTDTLNESGFVENTIAAFKNRTIHTYHTEGAGGGHAPDIIKACGEANVLPSSTNPTRPFTVNTVDEHLDMLMVCHHLDSKIPEDVAFAESRIRRETIAAEDILHDLGAFSMIASDSQAMGRIGEVITRTWQTAHKMKVQRGALKPDPKHHDNFR…
GCA_001499735	Thiocapsa sp. KS1	MSRISRAAYVSMYGPTVGDRVRLGDTELFIQVEEDRTRYGDEVTFGGGKVIRDGMGQCQRQTDEVVDLVVTNALILDHWGIVKADIGIKDGRIAGIGKAGNPDTQAGVDILIGPGTEVIAGEGQIITAGGIDAHIHFICPQQIDEALMSGVTTMLGGGTGPATGTNATTCTPGPWNIRRMLQAAEGLPVNLGFLGKGNGSLPNALEEQVRAGAMGLKLHEDWGTTPAAIDCCLGVAEKMDVQVAIHTDTLNESGFVEDTIAAFKDRCIHTYHTEGAGGGHAPDIIKAAGLPNVLPSSTNPTRPYTVNTVDEHLDMLMVCHHLSPSIQEDVAFAESRIRRETIAAEDILHDLGAFSMISSDSQAMGRVGEVICRTWQTAHKMKVQRGALPGDPAGHDNLR…
GCA_000375765	Uncultured Nitrospinae sp. AB-629-B18	MSTIDRCAYADMFGPTVGDRVRLGDTELWIEVEEDKTVYGEEVKFGGGKVIRDGMGQSQRVSKDAVDVVITNALILDHWGIVKADIGIKEGRIVGVGKAGNPDIQSGVDIIIGPSTEAIAGEGLIATAGGIDAHIHFICPQQVDDALMSGITTMIGGGTGPAAGTNATTCTPGPWNIQRMYQAVEELPINFGFLGKGNASLPMALEEQVRAGAMGLKLHEDWGTTPAAIDNCLSVAEKFDIQVAIHTDTLNESGFVENTIAAFKNRTIHTYHTEGAGGGHAPDIIKACGEANVLPSSTNPTRPFTVNTVDEHLDMLMVCHHLDSKIPEDVAFAESRIRRETIAAEDILHDLGAFSMIASDSQAMGRIGEVITRTWQTAHKMKVQRGALKPDPDRHDNFR…
CPI-14m_S4	GoM Nitrospinae	MMSTIDRRAYADMFGPTVGDRVRLGDTELWIEVEEDRTIYGEEVKFGGGKVIRDGMGQSQRSSKEAVDVVITNALILDHWGIVKADIGIKDGRIIGIGKAGNPDIQPEVDIIIGPSTEAIAGEGQIATAGAIDAHIHFICPQQVEDALMSGITTMIGGGTGPAAGTNATTCTPGPWNIHRMYQAVEDLPINFGFLGKGNASLPLALEEQIFAGVMGLKLHEDWGTTPAAIDNCLSVADKFDIQVAIHTDTLNESGFVENTLAAFKGRTIHTYHTEGAGGGHAPDIIKACGEANVLPSSTNPTRPYTANTVDEHLDMLMVCHHLDPKIPEDVAFAESRIRRETIASEDILHDLGAFSMIASDSQAMGRIGEVITRTWQTAHKMKVQRGALSPDPSRHDNF…
GCA_003487765	Uncultured Nitrospinae sp. UBA8172	MSEISRRAYADMYGPTTGDRVRLGDTELWIEVEQDKTSYGEEVKFGGGKVIRDGMGQSQRTSKESVDVVITNALILDHWGIVKADIGIKSGRIVGIGKAGNPDVQPDVDIIIGPGTEAIAGEGLIATAGALDAHIHFICPQQVDEALMSGITTMLGGGTGPAAGTNATTCTPGPWNIQRMYQAVEELPMNFGFMGKGNASLPAALEEQVLAGAMGLKLHEDWGTTPAAIDNCLSVADKFDVQVAIHTDTLNECGFVENTLAAFKGRAIHTYHTEGAGGGHAPDIIKACGVANVLPSSTNPTRPYTVNTIDEHLDMLMVCHHLDPKIPEDVAFAESRIRRETIAAEDILHDLGAFSMIASDSQAMGRIGEVICRTWQTAHKMKVQRGPLSPDTSGNDNFR…
GCA_003634315	Thiocapsa rosea DSM 235	MSKISRAAYASMYGPTVGDRVRLGDTELFIQVEEDRTCYGDEVTFGGGKVIRDGMGQCQRQADEVVDLVITNALILDHWGIVKADIGIKKGRIVGIGKAGNPDTQAGVDILIGPGTEVIAGEGQIITAGGIDAHIHFICPQQIEEALMSGVTTMLGGGTGPATGTNATTCTPGPWNIRRMLQAAEALPVNLGFLGKGNGSLPNALEEQVRAGAMGLKLHEDWGTTPAAIDCCLGVAEKMDVQVAIHTDTLNESGFVEDTIAAFKDRCIHTYHTEGAGGGHAPDIIKAAGLPNVLPSSTNPTRPYTVNTVDEHLDMLMVCHHLSPSIPEDVAFAESRIRRETIAAEDILHDLGAFSMIASDSQAMGRVGEVICRTWQTAHKMKVQRGALPGDPAEHDNFR…
GCA_900106925	Thiocapsa roseopersicina DSM 217	MSRISRVAYASMYGPTVGDRVRLGDTELFIQVEEDRTCYGDEVTFGGGKVIRDGMGQCQRQADEVVDLVITNALILDHWGIVKADIGIKNGRIVGIGKAGNPDTQAGVDILIGPGTEVIAGEGQIITAGGIDAHIHFICPQQIEEALMSGITTMLGGGTGPATGTNATTCTPGPWNIRRMLQAAEGLPVNLGFLGKGNGSLPNALEEQVRAGAMGLKLHEDWGTTPAAIDCCLGVAEKMDVQVAIHTDTLNESGFVEDTIAAFKDRCIHTYHTEGAGGGHAPDIIKAAGLPNVLPSSTNPTRPYTVNTVDEHLDMLMVCHHLSPSIPEDVAFAESRIRRETIAAEDILHDLGAFSMISSDSQAMGRVGEVICRTWQTAHKMKVQRGALPGDPAEHDNFR…
2634166679	Uncultured Nitrospinae AC-738-P20	MSEISRRAYADMYGPTTGDRVRLGDTELWIEVEQDKTSYGEEVKFGGGKVIRDGMGQSQRTSKESVDVVITNALILDHWGIVKADIGIKSGRIVGIGKAGNPDVQPDIDIIIGPGTEAIAGEGLIATAGALDAHIHFICPQQVEEALMSGVTTMLGGGTGPAAGTNATTCTPGPWNIERMYQAVEELPMNFGFMGKGNASLPAPLEEQVLAGAMGLKLHEDWGTTPKAIDNCLTVADNFDVQVAIHTDTLNESGFVENTLAAFKGRAIHTYHTEGAGGGHAPDIIKACGVLNVLPSSTNPTRPYTVNTIDEHLDMLMVCHHLDPKIPEDVAFAESRIRRETIAAEDILHDLGAFSMIASDSQAMGRIGEVICRTWQTAHKMKIQRGPLSPDPAHHDNFR…
2634166698	Uncultured Nitrospinae AD-259-M10	MSEISRRAYADMYGPTTGDRVRLGDTELWIEVEQDKTSYGEEVKFGGGKVIRDGMGQSQRTSKESVDVVITNALILDHWGIVKADIGIKSGRIVGIGKAGNPDIQSDVDIIIGPGTEAIAGEGFITTAGALDAHIHFICPQQVDEALMSGVTTMLGGGTGPAAGTNATTCTPGPWNIQRMYQAVEELPMNFGFMGKGNASLPAALEEQVLAGAMGLKLHEDWGTTPASIDNCLTVADNFDVQVAIHTDTLNESGFVESTLAAFKDRAIHTYHTEGAGGGHAPDIIKACGVANVLPSSTNPTRPYTVNTIDEHLDMLMVCHHLDPKIPEDVAFAESRIRRETIAAEDILHDLGAFSMIASDSQAMGRIGEVICRTWQTAHKMKVQRGPLSPDTFDNDNFR…
2634166700	Uncultured Nitrospinae AD-261-E20	MSTIDRRAYADMFGPTVGDRVRLGDTELWIEVEEDKTVYGEEVKFGGGKVIRDGMGQSQRVSKDSVDVVITNALILDHWGIVKADIGIKEGRIIGVGKAGNPDIQSGVDIIIGPSTEAIAGEGLIATAGGIDAHIHFICPQQVDDALMSGITTMIGGGTGPAAGTNATTCTPGPWNIQRMYQAVEELPINFGFLGKGNASLPMALEEQVRAGAMGLKLHEDWGTTPAAIDNCLSVAEKFDIQVAIHTDTLNESGFVENTIAAFKNRTIHTYHTEGAGGGHAPDIIKACGEANVLPSSTNPTRPFTVNTVDEHLDMLMVCHHLDSKIPEDVAFAESRIRRETIAAEDILHDLGAFSMIASDSQAMGRIGEVITRTWQTAHKMKVQRGALKPDPDRHDNFR…
2634166750	Uncultured Nitrospinae AAA008-D05	MSTIDRRAYADMFGPTVGDRVRLGDTELWIEVEEDKTVYGEEVKFGGGKVIRDGMGQSQRVSKDSVDVVITNALILDHWGIVKADIGIKEGRIVAVGKAGNPDIQSGVDIIIGPSTEAIAGEGLIATAGGIDAHIHFICPQQVDDALMSGITTMIGGGTGPAAGTNATTCTPGPWNIQRMYQAVEELPINFGFLGKGNASLPMALEEQVRAGAMGLKLHEDWGTTPAAIDNCLSVAEKFDIQVAIHTDTLNESGFVENTIAAFKNRTIHTYHTEGAGGGHAPDIIKACGEANVLPSSTNPTRPFTVNTVDEHLDMLMVCHHLDSKIPEDVAFAESRIRRETIAAEDILHDLGAFSMIASDSQAMGRIGEVITRTWQTAHKMKVQRGALKPDPKHHDNFR…
2651870060	Uncultured Nitrospinae Bin 25	MSEISRRAYADMYGPTTGDRVRLGDTELWIEVEEDKTDYGEEVKFGGGKVVRDGMGQSQRTSKEAVDVVITNALILDYWGIVKADIGIKNGRIFGIGKAGNPDVQSNVDIVIGPGTEAIAGEGQIVTAGAIDAHIHFICPQQTEEALMSGVTTMLGGGTGPAAGTNATTCTPGPWNIHRMYQAVEEIPLNFGFMGKGNASLPHALEEQLIAGAMGLKLHEDWGTTPASIDNCLSVADKYDVQVAIHTDTLNESGFVEDTLAAFKGRTIHTYHTEGAGGGHAPDIIKACGETNVLPSSTNPTRPYTVNTVDEHLDMLMVCHHLDPKIPEDVAFAESRIRRETIAAEDILHDLGAFSMIASDSQAMGRVGEVICRTWQTAHKMKVQRGSLSPDPDRHDNFR…
I3-16-4m_S2	GoM Nitrospinae	MSTIDRRAYADMFGPTVGDRVRLGDTELWIEVEEDKTVYGEEVKFGGGKVIRDGMGQSQRSSKEAVDVVITNALILDHWGIVKADIGIKDGRIMGIGKAGNPDIQPEVDIIIGPSTEAIAGEGQIATAGAIDAHIHFICPQQVEDALMSGITTMIGGGTGPAAGTNATTCTPGPWNIHRMYQAVEDLPINFGFLGKGNASLPVALEEQVLAGVMGLKLHEDWGTTPAAIDNCLSVADKFDVQVAIHTDTLNESGFVENTLAAFKGRTIHTYHTEGAGGGHAPDIIKACGEANVLPSSTNPTRPYTANTVDEHLDMLMVCHHLDPKIPEDVAFAESRIRRETIASEDILHDLGAFSMIASDSQAMGRIGEVITRTWQTAHKMKVQRGALSPDPSRHDNFR…
2651870063	Uncultured Nitrospinae Bin 47-2	YGTAGGRKMSDINRRAYADMYGPTTGDRVRLGDTELWIEVEEDKTSYGDEVKFGGGKVIRDGMGQSQRTSEESVDVVITNALILDHWGIVKADIGIKSGRIVGIGKAGNPDIQSDVNIIIGPGTEAIAGEGLITTAGGIDAHIHFICPQQVDDALMSGITTMIGGGTGPAAGTNATTCTPGPWNIQRMYQAVEELPMNFGFLGKGNASLPAALEEQVVAGAMGLKLHEDWGTTPAAINNCLSVAEKFDVQVAIHTDTLNESGFVENTLAAFKNRAIHTYHTEGAGGGHAPDIIKACGAANVLPSSTNPTRPYTVNTIDEHLDMLMVCHHLDPQIPEDVAFAESRIRRETIAAEDILHDLGAFSMIASDSQAMGRIGEVVSRTWQTAHKMKIQRGPLNPD…
2681812871	Uncultured Nitrospinae AG-538-K21	MSTIDRRSYADMFGPTVGDRVRLGDTELWIEVEEDKTVYGEEVKFGGGKVIRDGMGQSQRVSKDAVDVVITNALILDHWGIVKADIGVKEGRIVAVGKAGNPDIQSGVDIIIGPSTEAIAGEGLIATAGGIDAHIHFICPQQVDDALMSGITTMIGGGTGPAAGTNATTCTPGPWNIQRMYQAVEELPINFGFLGKGNASLPLALEEQVQAGAMGLKLHEDWGTTPAAIDNCLNVAERYDVQVAIHTDTLNESGFVENTIAAFKNRTIHTYHTEGAGGGHAPDIIKACGEANVLPSSTNPTRPFTVNTVDEHLDMLMVCHHLDSKIPEDVAFAESRIRRETIAAEDILHDLGAFSMIASDSQAMGRIGEVITRTWQTAHKMKVQRGPLKPDSKRHDNFR…
2681812872	Uncultured Nitrospinae AG-538-L21	MVEISRRAYADMYGPTTGDRVRLGDTELWIEVEQDKTSYGEEVKFGGGKVIRDGMGQSQRTSKESVDVVITNALILDHWGIVKADIGIKSGRIVGIGKAGNPDIQPSIDIIIGPGTEAIAGEGLITTAGALDAHIHFICPQQVDEALMSGVTTMLGGGTGPAAGTNATTCTPGPWNIQRMYQAVEELPMNFGFMGKGNASLPAALEEQVLAGAMGLKLHEDWGTTPASIDNCLTVADNFDVQVAIHTDTLNESGFVENTLAAFKGRAIHTYHTEGAGGGHAPDIIKACGVANVLPSSTNPTRPYTVNTIDEHLDMLMVCHHLDPKIPEDVAFAESRIRRETIAAEDILHDLGAFSMIASDSQAMGRIGEVICRTWQTAHKMKVQRGPLSPDPSHHDNFR…
2681812873	Uncultured Nitrospinae AG-538-I02	MSTIDRHAYADMFGPTIGDRVRLGDTELWIEVEADKTVYGEEVKFGGGKVIRDGMGQSQRISKDAVDVVITNALILDHWGIVKADIGIKEGRIVGVGKAGNPDIQPGVDIVIGPSTEAIAGEGLIATAGGIDAHIHFICPQQVDDALMSGITTMIGGGTGPAAGTNATTCTPGPWNIQRMYQAIEELPINFGFLGKGNASLPMALEEQVRAGAMGLKLHEDWGTTPAAIDNCLSVAEKFDVQVAIHTDTLNESGFVENTIAAFKNRAIHTYHTEGAGGGHAPDIIKACGEANVLPSSTNPTRPFTVNTVDEHLDMLMVCHHLDSKIPEDVAFAESRIRRETIAAEDILHDLGAFSMIASDSQAMGRIGEVVSRTWQTAHKMKVQRGALKSDPKHHDNFR…
2737471732	Uncultured Nitrospinae JGI 01_D9_1000m	MSTIDRHAYADMFGPTIGDRVRLGDTELWIEVEEDKTVYGEEVKFGGGKVIRDGMGQSQRVSKDTVDVVITNALILDHWGIVKADIGIKEGRIVGVGKAGNPDIQPGVDIIIGPSTEAIAGEGLIATAGGIDAHIHFICPQQVDDALMSGITTMIGGGTGPAAGTNATTCTPGPWNIQRMYQAVEELPINFGFLGKGNASLPMALEEQVRAGAMGLKLHEDWGTTPAAIDNCLSVAEKFDVQVAIHTDTLNESGFVENTIAAFKNRAIHTYHTEGAGGGHAPDIIKACGEANVLPSSTNPTRPFTVNTVDEHLDMLMVCHHLDSKIPEDVAFAESRIRRETIAAEDILHDLGAFSMIASDSQAMGRIGEVITRTWQTAHKMKVQRGALKPDPKHHDNFR…
2739367984	Uncultured Nitrospinae JGI 01_I12_750m	MSTIDRRAYADMFGPTVGDRVRLGDTELWIEVEEDKTVYGEEVKFGGGKVIRDGMGQSQRVSKDSVDVVITNALILDHWGIVKADIGIKEGRIVAVGKAGNPDIQSGVDIVIGPSTEAIAGEGLIATAGGIDAHIHFICPQQVDDALMSGITTMIGGGTGPAAGTNATTCTPGPWNIQRMYQAVEELPINFGFLGKGNASLPMALEEQVRAGAMGLKLHEDWGTTPAAIDNCLSVAEKFDIQVAIHTDTLNESGFVENTIAAFKNRTIHTYHTEGAGGGHAPDIIKACGEANVLPSSTNPTRPFTVNTVDEHLDMLMVCHHLDSKIPEDVAFAESRIRRETIAAEDILHDLGAFSMIASDSQAMGRIGEVITRTWQTAHKMKVQRGALKPDPKHHDNFR…
metabat-bins.sensitive.384.fa.round.30	GoM Nitrospinae	MSTIDRRAYADMFGPTVGDRVRLGDTELWIEVEEDKTVYGEEVKFGGGKVIRDGMGQSQRSSKEAVDVVITNALILDHWGIVKADIGIKDGRIMGIGKAGNPDIQPEVDIIIGPSTEAIAGEGQIATAGAIDAHIHFICPQQVEDALMSGITTMIGGGTGPAAGTNATTCTPGPWNIHRMYQAVEDLPINFGFLGKGNASLPVALEEQVLAGVMGLKLHEDWGTTPAAIDNCLSVADKFDVQVAIHTDTLNESGFVENTLAAFKGRTIHTYHTEGAGGGHAPDIIKACGEANVLPSSTNPTRPYTANTVDEHLDMLMVCHHLDPKIPEDVAFAESRIRRETIASEDILHDLGAFSMIASDSQAMGRIGEVITRTWQTAHKMKVQRGALSPDPSRHDNFR…
metabat-bins.SuperStringent_95_90.204.fa.round.100	GoM Nitrospinae	MMSTIDRRAYADMFGPTVGDRVRLGDTELWIEVEEDKTIYGEEVKFGGGKVIRDGMGQSQRSSKEAVDVVITNALILDHWGIVKADIGIKNGRIMGIGKAGNPDIQPEVDIIIGPSTEAIAGEGQIATAGAIDAHIHFICPQQVEDALMSGITTMIGGGTGPAAGTNATTCTPGPWNIHRMYQAVEDLPINFGFLGKGNASLPLALEEQVFAGVMGLKLHEDWGTTPAAIDNCLSVADKFDIQVAIHTDTLNESGFVENTLAAFKGRTIHTYHTEGAGGGHAPDIIKACGEANVLPSSTNPTRPYTANTVDEHLDMLMVCHHLDPKIPEDVAFAESRIRRETIAAEDILHDLGAFSMIASDSQAMGRIGEVITRTWQTAHKMKVQRGALSPDPSRHDNF…
metabat-bins.SuperStringent_95_90.90.fa.round.40	GoM Nitrospinae (MAG 90B)	MSTIDRRAYADMFGPTVGDRVRLGDTELWIEVEEDKTVYGEEVKFGGGKVIRDGMGQSQRSSKEAVDVVITNALILDHWGIVKADIGIKDGRIMGIGKAGNPDIQPEVDIIIGPSTEAIAGEGQIATAGAIDAHIHFICPQQVEDALMSGITTMIGGGTGPAAGTNATTCTPGPWNIHRMYQAVEDLPINFGFLGKGNASLPVALEEQVLAGVMGLKLHEDWGTTPAAIDNCLSVADKFDVQVAIHTDTLNESGFVENTLAAFKGRTIHTYHTEGAGGGHAPDIIKACGEANVLPSSTNPTRPYTANTVDEHLDMLMVCHHLDPKIPEDVAFAESRIRRETIASEDILHDLGAFSMIASDSQAMGRIGEVITRTWQTAHKMKVQRGALSPDPSRHDNFR…
metabat-bins.SuperStringent_99_98.216.fa.round.30	GoM Nitrospinae	MMSTIDRRAYADMFGPTVGDRVRLGDTELWIEVEEDKTIYGEEVKFGGGKVIRDGMGQSQRSSKEAVDVVITNALILDHWGIVKADIGIKDGRIMGIGKAGNPDIQPEVDIIIGPSTEAIAGEGQIATAGAIDAHIHFICPQQVEDALMSGITTMIGGGTGPAAGTNATTCTPGPWNIHRMYQAVEDLPINFGFLGKGNASLPLALEEQVFAGVMGLKLHEDWGTTPAAIDNCLSVADKFDIQVAIHTDTLNESGFVENTLAAFKGRTIHTYHTEGAGGGHAPDIIKACGEANVLPSSTNPTRPYTANTVDEHLDMLMVCHHLDPKIPEDVAFAESRIRRETIASEDILHDLGAFSMIASDSQAMGRIGEVITRTWQTAHKMKVQRGALSPDPSRHDNF…
metabat-bins.SuperStringent_99_98.36.fa.round.90	GoM Nitrospinae (MAG 36C)	MMSTIDRRAYADMFGPTVGDRVRLGDTELWIEVEEDRTIYGEEVKFGGGKVIRDGMGQSQRSSKEAVDVVITNALILDHWGIVKADIGIKDGRIMGIGKAGNPDIQPEVDIIIGPSTEAIAGEGQIATAGAIDAHIHFICPQQVEDALMSGITTMIGGGTGPAAGTNATTCTPGPWNIHRMYQAVEDLPINFGFLGKGNASLPLALEEQVFAGVMGLKLHEDWGTTPAAIDNCLSVADKFDIQVAIHTDTLNESGFVENTLAAFKGRTIHTYHTEGAGGGHAPDIIKACGEANVLPSSTNPTRPYTANTVDEHLDMLMVCHHLDPKIPEDVAFAESRIRRETIASEDILHDLGAFSMIASDSQAMGRIGEVITRTWQTAHKMKVQRGALSPDPSRHDNF…
metabat-bins.SuperStringent_99_98.76.fa.round.20	GoM Nitrospinae (MAG 76A)	MMSTIDRRAYADMFGPTVGDRVRLGDTELWIEVEEDRTIYGEEVKFGGGKVIRDGMGQSQRSSKEAVDVVITNALILDHWGIVKADIGIKNGRIMGIGKAGNPDIQPEVDIIIGPSTEAIAGEGQIATAGAIDAHIHFICPQQVEDALMSGITTMIGGGTGPAAGTNATTCTPGPWNIHRMYQAVEDLPINFGFLGKGNASLPLALEEQVFAGVMGLKLHEDWGTTPAAIDNCLSVADKFDIQVAIHTDTLNESGFVENTLAAFKGRTIHTYHTEGAGGGHAPDIIKACGEANVLPSSTNPTRPYTANTVDEHLDMLMVCHHLDPKIPEDVAFAESRIRRETIAAEDILHDLGAFSMIASDSQAMGRIGEVITRTWQTAHKMKVQRGALSPDPSRHDNF…

## Sheet: CynS_tree
CynS Tree (Supplementary Figure 12)
Accession Number/Genome ID	Identifier in Tree	Sequence
GCA_001273775.1	Nitrospira moscoviensis (GCA_001273775.1)	MDKETVRTAVKAKRLKKNITIADVAKVVGKNPTFVAAALNGNHRFTPDEAKKVGALLELDGPTTEALSKFPVRADYPNTTDPFKYRLLEIIGVYGDSLREQANEMFGDGIMSAIDFSLDMEKVTGSQGEARCKITLNGKWLEYKTF
metabat-bins.sensitive.211.fa	GoM Bacteria-affiliated	MITSRDQVTEHIVSNKVRLGIQWSDVANEVGLSKEWVTAACLGQMAMEKAHAEVVGKIFELSDEEVAWLQIVPYKGSIPTAVPTDPLIYRWYEVVNVYGTTIKELIHEEFGDGIMSAIDFSMDIQREPDPKGDRVNVVLSGKFLPYKTF*
metabat-bins.SuperStringent_99_98.155.fa	GoM Cyanobacteria-affiliated	MTVSAVPSTPSLAAPSQETVTATLMAAKKAKGMSFADLEAALGLDEVWIASLFYGQATASKEEAEKLAELLSLDPAITAALQEFPTKGSLDPVIPTDPLIYRFYEIMQVYGMPLKDVIQEHFGDGIMSAIDFTLDVDKVEDPKGDRVKITMCGKFLPYKKW*
metabat-bins.compositionOnly.17.fa	GoM Gammaproteobacteria-affiliated	MITSRTQVTDMIQSAKILKGIKWSQIAEVVGQSKEWSTAACLGQMAMTKQQAEAVGELLELTDEAIAWLQIVPYKGSLPTEVPTDPLIYRWYELVSVYGTTLKELIHEEFGDGIMSAIDFSMDLQRENDPKGDRVSVVMSGKFLPYKMY*
metabat-bins.SuperStringent_95_90.32.fa	GoM Cyanobacteria-affiliated	MTVTPVSMPSLAAPSPATITATLMAAKKAKGLSFSDLESALGRDEVWIASLFYGQSTASPEEAQKLAELLSLDHAITEALQAFPTKGGLDPVIPTDPLIYRFYEIMQVYGMPLKDVIQEKFGDGIMSAIDFTLDVDKVEDPAGDRVKVTMCGKFLPYKKW*
GCA_002796165.1	Nitrospinae bacterium CG11_big_fil_rev_8_21_14_0_20_56_8 (GCA_002796165.1)	MRRGWCGEIDAPRKNDFRRPRRGGSNRNGPATPILQRSRTMEKKEVVGKLLAAKEASGKTWDELGQALGLGNVYVAQLFRRQAQLKPETATQLAALVPGLNKSLLHEMSRPPLRSYDPAILQEPHIYRMTEVCAHYGESILDIIQEKFGDGIMSAIDFKIGVDKIKGAQGEDRVVITWNGKFLPHIEQKR
GCA_003523945.1	Nitrospiraceae bacterium (GCA_003523945.1)	MAGGNYLSPRLRTSPFGGSLERHQGLSAPTGGRFRWGNIGLTGPCSPPNVLSGVRQRRASQLQEDHGNINHSQTLKEERLKMDKKELVSQLLAAKKASGKTYDELAAALGLCNVYVAQLFRLQAQLKKETEGKLVKLVPGLTGNLLDAMREFPLRSYDPAVLQEPHIYRMTEVCAHYGESILDIMHEQFGDGIMSAIDFKLTVEKVKGDKGEDRVVMTWNGKFLSHIEQTA
GCA_003695915.1	Nitrospirae bacterium (GCA_003695915.1)	MDKRAIVERLLAAKEASGKTYDELAEALQLCNVYVAQLFRLQAQLKPETEKKLVQLVPGLTEDLLKAMRACPVRSYDPAILQEPHVYRMTEVCAHYGAAILDIIHEQFGDGIMSAIDFKITIEKIKGAQGEDRVLMTWNGKFLPHIEQTK
GCA_003696975.1	Nitrospirae bacterium (GCA_003696975.1)	MDKQAIVDKLLAAKKASGKTYDELAEALNLCNVYVAQLFRLQAQLKKETEAKLVQLVPGLTEDLLEAMRACPVRSYDPAILQEPHVYRMTEVCAHYGAAILDIIHEKFGDGIMSAIDFKITIEKIKGEQGEDRVLMMWNGKFLPHIEQTK
GCA_900169565.1	Nitrospira japonica (GCA_900169565.1)	MDKESVRKAIKARRLAKKLTIADIAKDIGRNPTFVAAVLQGNHKLPADEGKKVGELLGLDADLTASLSKFPVRTDFPNSSDPFKYRLMEIIGVYGDSMREQANEMFGDGIMSAIDFTLDMEKVTGSQGEARCKITLNGKWLEYKTF
GCA_900403705.1	Nitrospira lenta (GCA_900403705.1)	MSKDEIRKAIKEKRLAKKVTIADIAKTVGKNPTFVSAALNGNHKFTADEAKKIGDLIGLDADLTASLSKFPVRADFPNATDPFKYRLLEIIGVYGDSMREQANEMFGDGIMSAIDFTLDMEKVTGSQGEARCKITLNGKWLEYKTF
IMG_2596583682	Nitrospira marina Nb-295 (IMG_2596583682)	MNKNELVGQLLAAKKASGKTYDQLAAALGLCNVYVAQLFRLQAQLKKDTEVKLVKLVPGLTENLLEAMREFPMRSYDPSVLQEPHIYRMTEVCAHYGESILDIMHEQFGDGIMSAIDFKLTVEKIKGDKGEDRVVMTWNGKFLPHIEQTA
IMG_2634166698	Nitrospinae bacterium SCGC AD-259-M10 (IMG_2634166698)	MDKKELVKKLLEAKEKSGKTYDQIADKLGVTNGYVTQLFQAQVQLTPPIDKKLGKIIPGLTKELLKEMSKCPMRSYDPSLIQEPNVYRMTEVCMHYGEGIKAIMNEKFGDGIMSAIDFRLTIDKVTGDKGEDRMVVTMNGKFLPHIIQTM
IMG_2788500556	Nitrospina sp. SP265 (IMG_2788500556)	MDKKELVAKLLAAKEASGKTYDEIAEALDLCNIYVAQLFRAQAQLKEETAPRLAKLVPGLTKNLLKEMQNCPMRSYDPSILQEPHIFRMTEVCAHYGESILSVINEKFGDGIMSAIDFKLNVEKIKGDKGEDRVVMTWNGKFLPHIEQTSQFSLVK
metabat-bins.sensitive.55.fa.round.50.fa	GoM Nitrospinae (MAG 55B)	MDKKVLIEKLLAAKEASGKTYDEIAEALDLCNIYVAQLFRAQAQLKKETAPKLAKLVPGLTNDLLKEMQKCPMRSYDPNILQEPHIFRMTEVCAHYGESILSVINEKFGDGIMSAIDFKLDVEKIKGDKGEDRVVMTWNGKFLPHIEQTSQVSLVK*
GCA_000196815.1	Nitrospira defluvii (GCA_000196815.1)	MEKAAVRKAIKAQRLNKKVTIAEVAKTVGKNPTFVAAALNGNHRLSPEEAGKVGKLLDLDKEQISSLSAFPVRADFPNATDPFKYRLLEVIGVYGDSMREMANEMFGDGIMSAIDFTLDMEKVTGSQGEARCKITLNGKWLEYKTF
GCA_000341545.2	Nitrospina gracilis 3/211 (GCA_000341545.2)	MEKTELVRRLKDAKKASGKTYDEIADALGLCNGYVAQLFQNQAQLKDGTAEKLQKVVPGITAEMIDQMKQCPMRSYNPMLIQEPNVYRMTEICLHYGEGIKELMNEKFGDGIMSAIDFKITVDKVKGDKGEDRMVVTMNGKFLPHIEQVQ
GCA_001044505.1	Nitrospina sp. SCGC_AAA799_A02 (GCA_001044505.1)	MEKKELVAKLLAAKEASGKTYDELADATGLCNGYVAQLFQLQAQLKKETEAKLVALVPGLTGELLEEMRKCPMRSYDPSIIQEPNIYRMTEVCLHYGQGIKAIMNEQFGDGIMSAIDFKLTIDKIKGSKGEDRMVVTMNGKFLPHIEQEK
